# Supplementary material for: The application of tailor-made force fields and molecular dynamics for NMR crystallography: a case study of free base cocaine
Source: IUCrJ. 2017 Feb 15;4(Pt 2):175–84. doi: 10.1107/S2052252517001415 (PMC5330528; doi:10.1107/S2052252517001415)
Supplement: Supplementary file 2 [file m-04-00175-sup2.txt]

#############################################
# Avant-garde Materials Simulation           
#############################################

data_
_symmetry_cell_setting monoclinic
_symmetry_space_group_name_H-M 'P 2_1'
_symmetry_Int_Tables_number 4
loop_
_symmetry_equiv_pos_site_id
_symmetry_equiv_pos_as_xyz
1 x,y,z
2 -x,y+1/2,-z
_cell_length_a 8.3957056932
_cell_length_b 9.6583331545
_cell_length_c 10.1543033555
_cell_angle_alpha 90.0000000000
_cell_angle_beta 73.3123350220
_cell_angle_gamma 90.0000000000
loop_
_atom_site_label
_atom_site_type_symbol
_atom_site_fract_x
_atom_site_fract_y
_atom_site_fract_z
_atom_site_fftype
_atom_site_charge
_atom_site_hybridization
C0_0 C -0.2853925552 0.8286805416 -0.0493960438 C4 0.0439878000 3
C1_0 C -0.4635923606 0.8709727710 0.0363116000 C4 0.0628665600 3
C6_0 C -0.1472971704 0.8885128709 0.0080548631 C4 -0.2580560000 3
N0_0 N -0.2753011547 0.6768304327 -0.0364968820 N -0.2407683000 3
H0_0 H -0.2682223382 0.8570646393 -0.1568737322 H 0.0667802000 0
C2_0 C -0.4811928454 0.8377288811 0.1873059525 C4 0.2622267600 3
C14_0 C -0.5851847533 0.7959120650 -0.0246641535 C3 0.5376272000 2
H1_0 H -0.4812375653 0.9829932353 0.0247659572 H -0.0120051000 0
C5_0 C -0.1233517309 0.7756558710 0.1091017922 C4 -0.2580560000 3
H8_0 H -0.1802928678 0.9906469633 0.0553293985 H 0.1094000000 0
H9_0 H -0.0333541117 0.9032471047 -0.0770725358 H 0.1094000000 0
C4_0 C -0.2536719232 0.6633081382 0.1024954501 C4 0.0595711200 3
C16_0 C -0.1399510623 0.6151308272 -0.1443309862 C4 -0.2105256000 3
C3_0 C -0.4237000023 0.6910771579 0.2069506767 C4 -0.0346975200 3
O0_0 O -0.6521135220 0.8606802300 0.2695699241 O2 -0.3610795000 3
H2_0 H -0.4045135650 0.9124164008 0.2237511231 H 0.0038063800 0
O2_0 O -0.6910218083 0.7107599597 0.0311367068 O1 -0.4693930000 2
O3_0 O -0.5595338512 0.8376192718 -0.1569937666 O2 -0.2839140000 3
H6_0 H 0.0033069606 0.7333844228 0.0769872865 H 0.1094000000 0
H7_0 H -0.1448835334 0.8155465581 0.2138967166 H 0.1094000000 0
H5_0 H -0.2125593691 0.5578402046 0.1168368181 H 0.0667802000 0
H18_0 H -0.1582503443 0.6377121653 -0.2449185520 H 0.0898959000 0
H19_0 H -0.0141928580 0.6518381268 -0.1463374818 H 0.0898959000 0
H20_0 H -0.1426424183 0.5022949887 -0.1312495846 H 0.0898959000 0
H3_0 H -0.4171768970 0.6784256644 0.3130017450 H 0.0258878000 0
H4_0 H -0.5135009118 0.6162710134 0.1891395532 H 0.0258878000 0
C7_0 C -0.6764499848 0.9148939121 0.3972353838 C3 0.5907898000 2
C15_0 C -0.6552760734 0.7687715668 -0.2354023680 C4 -0.1113067000 3
C8_0 C -0.8562843975 0.9358700739 0.4683081169 C3 -0.0976091000 2
O1_0 O -0.5630625731 0.9445363424 0.4467365626 O1 -0.4739490000 2
H15_0 H -0.7889575465 0.7778466801 -0.1835326655 H 0.0954059000 0
H16_0 H -0.6210943904 0.6588125365 -0.2490479594 H 0.0954059000 0
H17_0 H -0.6230331702 0.8214904192 -0.3350067149 H 0.0954059000 0
C9_0 C -0.9801104916 0.8857271813 0.4127011350 C3 -0.0729306000 2
C13_0 C -0.9019805800 1.0099983137 0.5924751907 C3 -0.0729306000 2
C10_0 C -1.1472554030 0.9106114812 0.4795931968 C3 -0.1087520000 2
H10_0 H -0.9434019379 0.8278930197 0.3168733038 H 0.1087520000 0
C12_0 C -1.0692852336 1.0351152760 0.6590655044 C3 -0.1087520000 2
H14_0 H -0.8044410696 1.0488134862 0.6340741721 H 0.1087520000 0
C11_0 C -1.1917404305 0.9858927979 0.6021828162 C3 -0.1087520000 2
H11_0 H -1.2445893429 0.8727604484 0.4370460306 H 0.1087520000 0
H13_0 H -1.1060746842 1.0935014197 0.7550081288 H 0.1087520000 0
H12_0 H -1.3226013168 1.0056019846 0.6534297558 H 0.1087520000 0
#END
#############################################
# Avant-garde Materials Simulation           
#############################################

data_
_symmetry_cell_setting monoclinic
_symmetry_space_group_name_H-M 'P 2_1'
_symmetry_Int_Tables_number 4
loop_
_symmetry_equiv_pos_site_id
_symmetry_equiv_pos_as_xyz
1 x,y,z
2 -x,y+1/2,-z
_cell_length_a 6.6663563518
_cell_length_b 14.3226441245
_cell_length_c 8.1669610545
_cell_angle_alpha 90.0000000000
_cell_angle_beta 86.5022884279
_cell_angle_gamma 90.0000000000
loop_
_atom_site_label
_atom_site_type_symbol
_atom_site_fract_x
_atom_site_fract_y
_atom_site_fract_z
_atom_site_fftype
_atom_site_charge
_atom_site_hybridization
C0_0 C -0.5937760909 0.1973322868 0.5083471142 C4 0.0439878000 3
C1_0 C -0.5270244460 0.2541488458 0.6575604976 C4 0.0628665600 3
C6_0 C -0.5094877598 0.2377193175 0.3410081268 C4 -0.2580560000 3
N0_0 N -0.5036605101 0.1036420340 0.5205715607 N -0.2407683000 3
H0_0 H -0.7578920765 0.1924438372 0.5164675307 H 0.0667802000 0
C2_0 C -0.2995738186 0.2676084253 0.6345062736 C4 0.2622267600 3
C14_0 C -0.5964583700 0.2037291326 0.8154790518 C3 0.5376272000 2
H1_0 H -0.6042073757 0.3221625568 0.6586583937 H -0.0120051000 0
C5_0 C -0.3101786244 0.1837116479 0.3052141925 C4 -0.2580560000 3
H8_0 H -0.4901204607 0.3138800711 0.3448969980 H 0.1094000000 0
H9_0 H -0.6142214229 0.2240861874 0.2453435483 H 0.1094000000 0
C4_0 C -0.2933664379 0.1223242076 0.4603417237 C4 0.0595711200 3
C16_0 C -0.6043842123 0.0332688737 0.4256902722 C4 -0.2105256000 3
C3_0 C -0.1913625342 0.1753102843 0.5964138357 C4 -0.0346975200 3
O0_0 O -0.2252679071 0.3122792225 0.7790639212 O2 -0.3610795000 3
H2_0 H -0.2692053728 0.3162169073 0.5319763492 H 0.0038063800 0
O2_0 O -0.4912998457 0.1734999774 0.9208400363 O1 -0.4693930000 2
O3_0 O -0.7999207206 0.1975765839 0.8258272140 O2 -0.2839140000 3
H6_0 H -0.3186759551 0.1409081642 0.1945105685 H 0.1094000000 0
H7_0 H -0.1792015597 0.2296026398 0.2848056362 H 0.1094000000 0
H5_0 H -0.2135229919 0.0562309391 0.4344551351 H 0.0667802000 0
H18_0 H -0.7602974398 0.0252033578 0.4752966573 H 0.0898959000 0
H19_0 H -0.6075598321 0.0485496221 0.2925787030 H 0.0898959000 0
H20_0 H -0.5282757497 -0.0341558784 0.4390995125 H 0.0898959000 0
H3_0 H -0.0338824203 0.1897031636 0.5583738661 H 0.0258878000 0
H4_0 H -0.1952493839 0.1323845371 0.7076670665 H 0.0258878000 0
C7_0 C -0.0585504896 0.3662016274 0.7570799002 C3 0.5907898000 2
C15_0 C -0.8897513780 0.1516770327 0.9700289164 C4 -0.1113067000 3
C8_0 C 0.0154796495 0.3977022496 0.9162430549 C3 -0.0976091000 2
O1_0 O 0.0236739911 0.3849926522 0.6220741890 O1 -0.4739490000 2
H15_0 H -1.0520835798 0.1563454637 0.9588154140 H 0.0954059000 0
H16_0 H -0.8474133498 0.1877633697 1.0813280757 H 0.0954059000 0
H17_0 H -0.8416402468 0.0784801020 0.9734367917 H 0.0954059000 0
C9_0 C -0.0920510205 0.3806077784 1.0665309741 C3 -0.0729306000 2
C13_0 C 0.2042100874 0.4412921839 0.9148395192 C3 -0.0729306000 2
C10_0 C -0.0085661523 0.4052649369 1.2130279708 C3 -0.1087520000 2
H10_0 H -0.2385672988 0.3468239309 1.0672621419 H 0.1087520000 0
C12_0 C 0.2880547950 0.4649113475 1.0613585623 C3 -0.1087520000 2
H14_0 H 0.2848601327 0.4551494452 0.7973794571 H 0.1087520000 0
C11_0 C 0.1820917964 0.4460669052 1.2107509504 C3 -0.1087520000 2
H11_0 H -0.0891797818 0.3919208934 1.3308453042 H 0.1087520000 0
H13_0 H 0.4341949889 0.4991225300 1.0596874162 H 0.1087520000 0
H12_0 H 0.2477663126 0.4634981079 1.3258447796 H 0.1087520000 0
#END
#############################################
# Avant-garde Materials Simulation           
#############################################

data_
_symmetry_cell_setting orthorhombic
_symmetry_space_group_name_H-M 'P 2_1 2_1 2_1'
_symmetry_Int_Tables_number 19
loop_
_symmetry_equiv_pos_site_id
_symmetry_equiv_pos_as_xyz
1 x,y,z
2 -x+1/2,-y,z+1/2
3 -x,y+1/2,-z+1/2
4 x+1/2,-y+1/2,-z
_cell_length_a 9.7195299251
_cell_length_b 11.1643550295
_cell_length_c 14.5688625256
_cell_angle_alpha 90.0000000000
_cell_angle_beta 90.0000000000
_cell_angle_gamma 90.0000000000
loop_
_atom_site_label
_atom_site_type_symbol
_atom_site_fract_x
_atom_site_fract_y
_atom_site_fract_z
_atom_site_fftype
_atom_site_charge
_atom_site_hybridization
C0_0 C 0.0992361407 0.6478689740 0.5881803317 C4 0.0439878000 3
C1_0 C 0.1385354652 0.7667552832 0.5392611632 C4 0.0628665600 3
C6_0 C 0.1625946262 0.6375248941 0.6857649602 C4 -0.2580560000 3
N0_0 N -0.0512035804 0.6504348262 0.6020966552 N -0.2407683000 3
H0_0 H 0.1273859226 0.5726437003 0.5437916131 H 0.0667802000 0
C2_0 C 0.1046096563 0.8705359853 0.6043251660 C4 0.2622267600 3
C14_0 C 0.0631559817 0.7711172120 0.4479573399 C3 0.5376272000 2
H1_0 H 0.2496813467 0.7663299797 0.5239707248 H -0.0120051000 0
C5_0 C 0.0520640988 0.6938915707 0.7490936653 C4 -0.2580560000 3
H8_0 H 0.2636524285 0.6808892976 0.6900256763 H 0.1094000000 0
H9_0 H 0.1792924931 0.5424670780 0.7021280171 H 0.1094000000 0
C4_0 C -0.0634143499 0.7327359142 0.6812990912 C4 0.0595711200 3
C16_0 C -0.1097911749 0.5319620475 0.6188833369 C4 -0.2105256000 3
C3_0 C -0.0399724892 0.8602551434 0.6446823281 C4 -0.0346975200 3
O0_0 O 0.1198094455 0.9848009908 0.5574783146 O2 -0.3610795000 3
H2_0 H 0.1807982745 0.8696048757 0.6600193905 H 0.0038063800 0
O2_0 O -0.0247514641 0.8424315436 0.4231310295 O1 -0.4693930000 2
O3_0 O 0.1085894701 0.6799569678 0.3936949181 O2 -0.2839140000 3
H6_0 H 0.0128782181 0.6284966448 0.7988317174 H 0.1094000000 0
H7_0 H 0.0915389248 0.7695697604 0.7894704555 H 0.1094000000 0
H5_0 H -0.1666020282 0.7255188605 0.7114585338 H 0.0667802000 0
H18_0 H -0.0914771078 0.4749256948 0.5587029417 H 0.0898959000 0
H19_0 H -0.0673400271 0.4852737702 0.6797550769 H 0.0898959000 0
H20_0 H -0.2212982341 0.5401647546 0.6290831086 H 0.0898959000 0
H3_0 H -0.0523256554 0.9261580343 0.7001995846 H 0.0258878000 0
H4_0 H -0.1164443438 0.8791428643 0.5913139480 H 0.0258878000 0
C7_0 C 0.2101143101 1.0657324797 0.5924634318 C3 0.5907898000 2
C15_0 C 0.0418526218 0.6679089126 0.3056713958 C4 -0.1113067000 3
C8_0 C 0.2112004557 1.1781840443 0.5376790009 C3 -0.0976091000 2
O1_0 O 0.2811317840 1.0487043628 0.6611057487 O1 -0.4739490000 2
H15_0 H -0.0638963313 0.6351081652 0.3142823257 H 0.0954059000 0
H16_0 H 0.1022595128 0.6012756378 0.2679174466 H 0.0954059000 0
H17_0 H 0.0422037984 0.7543389003 0.2697629532 H 0.0954059000 0
C9_0 C 0.1421234239 1.1880985253 0.4533563419 C3 -0.0729306000 2
C13_0 C 0.2849122610 1.2764485887 0.5720315792 C3 -0.0729306000 2
C10_0 C 0.1471288320 1.2955133965 0.4048118512 C3 -0.1087520000 2
H10_0 H 0.0857416494 1.1113785423 0.4266808833 H 0.1087520000 0
C12_0 C 0.2903594205 1.3835338830 0.5231013021 C3 -0.1087520000 2
H14_0 H 0.3381294400 1.2663638877 0.6372771314 H 0.1087520000 0
C11_0 C 0.2209860813 1.3928987059 0.4393332032 C3 -0.1087520000 2
H11_0 H 0.0933387039 1.3042524498 0.3395619185 H 0.1087520000 0
H13_0 H 0.3490992398 1.4596462515 0.5491126683 H 0.1087520000 0
H12_0 H 0.2241819313 1.4766011022 0.4009981121 H 0.1087520000 0
#END
#############################################
# Avant-garde Materials Simulation           
#############################################

data_
_symmetry_cell_setting orthorhombic
_symmetry_space_group_name_H-M 'P 2_1 2_1 2'
_symmetry_Int_Tables_number 18
loop_
_symmetry_equiv_pos_site_id
_symmetry_equiv_pos_as_xyz
1 x,y,z
2 -x,-y,z
3 -x+1/2,y+1/2,-z
4 x+1/2,-y+1/2,-z
_cell_length_a 12.8937785722
_cell_length_b 14.6823436425
_cell_length_c 8.2575248720
_cell_angle_alpha 90.0000000000
_cell_angle_beta 90.0000000000
_cell_angle_gamma 90.0000000000
loop_
_atom_site_label
_atom_site_type_symbol
_atom_site_fract_x
_atom_site_fract_y
_atom_site_fract_z
_atom_site_fftype
_atom_site_charge
_atom_site_hybridization
C0_0 C 0.5560411369 0.2055867947 0.5192636996 C4 0.0439878000 3
C1_0 C 0.5225573381 0.1478325817 0.6678957595 C4 0.0628665600 3
C6_0 C 0.5221329830 0.1611308155 0.3564051104 C4 -0.2580560000 3
N0_0 N 0.4989788293 0.2926971234 0.5285309489 N -0.2407683000 3
H0_0 H 0.6398217397 0.2174044986 0.5264246164 H 0.0667802000 0
C2_0 C 0.4067883234 0.1268937817 0.6498043191 C4 0.2622267600 3
C14_0 C 0.5521565454 0.1971090763 0.8235711738 C3 0.5376272000 2
H1_0 H 0.5669172083 0.0837959325 0.6657162391 H -0.0120051000 0
C5_0 C 0.4148501293 0.2043640887 0.3214397756 C4 -0.2580560000 3
H8_0 H 0.5200787389 0.0863473657 0.3636290376 H 0.1094000000 0
H9_0 H 0.5775640873 0.1779230534 0.2603001467 H 0.1094000000 0
C4_0 C 0.3946486585 0.2651724202 0.4718402169 C4 0.0595711200 3
C16_0 C 0.5455881932 0.3646860288 0.4305063781 C4 -0.2105256000 3
C3_0 C 0.3431490021 0.2118728092 0.6104454458 C4 -0.0346975200 3
O0_0 O 0.3677263076 0.0826986045 0.7950473135 O2 -0.3610795000 3
H2_0 H 0.3981421199 0.0775683415 0.5505098363 H 0.0038063800 0
O2_0 O 0.4938646141 0.2210365728 0.9321687800 O1 -0.4693930000 2
O3_0 O 0.6564084497 0.2101627198 0.8280282793 O2 -0.2839140000 3
H6_0 H 0.4184299842 0.2454208106 0.2107076046 H 0.1094000000 0
H7_0 H 0.3529153002 0.1540351388 0.3041317379 H 0.1094000000 0
H5_0 H 0.3479840486 0.3256825217 0.4426550690 H 0.0667802000 0
H18_0 H 0.4939784099 0.4242284634 0.4313128908 H 0.0898959000 0
H19_0 H 0.6196132525 0.3859211738 0.4840533543 H 0.0898959000 0
H20_0 H 0.5597960229 0.3460469377 0.3021218032 H 0.0898959000 0
H3_0 H 0.2643403955 0.1910879040 0.5761468236 H 0.0258878000 0
H4_0 H 0.3386796765 0.2553122737 0.7184495612 H 0.0258878000 0
C7_0 C 0.2858176443 0.0253109064 0.7760436567 C3 0.5907898000 2
C15_0 C 0.6959003631 0.2536306968 0.9727796015 C4 -0.1113067000 3
C8_0 C 0.2432395265 -0.0044760087 0.9344498197 C3 -0.0976091000 2
O1_0 O 0.2508271767 0.0026366217 0.6434049917 O1 -0.4739490000 2
H15_0 H 0.6851499044 0.2084945346 1.0774116955 H 0.0954059000 0
H16_0 H 0.6560502225 0.3185447513 0.9941788074 H 0.0954059000 0
H17_0 H 0.7785702131 0.2648386209 0.9516908369 H 0.0954059000 0
C9_0 C 0.2946885385 0.0134792284 1.0810489028 C3 -0.0729306000 2
C13_0 C 0.1470928306 -0.0492888813 0.9356081534 C3 -0.0729306000 2
C10_0 C 0.2489716976 -0.0119934293 1.2273036133 C3 -0.1087520000 2
H10_0 H 0.3693641329 0.0482133409 1.0788612594 H 0.1087520000 0
C12_0 C 0.1015881401 -0.0741573113 1.0819771387 C3 -0.1087520000 2
H14_0 H 0.1087843461 -0.0632360594 0.8206096719 H 0.1087520000 0
C11_0 C 0.1521241339 -0.0548259072 1.2277280322 C3 -0.1087520000 2
H11_0 H 0.2873773382 0.0017098669 1.3424751889 H 0.1087520000 0
H13_0 H 0.0272149824 -0.1091862849 1.0833236463 H 0.1087520000 0
H12_0 H 0.1156369637 -0.0737878892 1.3417656643 H 0.1087520000 0
#END
#############################################
# Avant-garde Materials Simulation           
#############################################

data_
_symmetry_cell_setting orthorhombic
_symmetry_space_group_name_H-M 'P 2_1 2_1 2_1'
_symmetry_Int_Tables_number 19
loop_
_symmetry_equiv_pos_site_id
_symmetry_equiv_pos_as_xyz
1 x,y,z
2 -x+1/2,-y,z+1/2
3 -x,y+1/2,-z+1/2
4 x+1/2,-y+1/2,-z
_cell_length_a 9.2610974068
_cell_length_b 10.7589191958
_cell_length_c 16.0261940333
_cell_angle_alpha 90.0000000000
_cell_angle_beta 90.0000000000
_cell_angle_gamma 90.0000000000
loop_
_atom_site_label
_atom_site_type_symbol
_atom_site_fract_x
_atom_site_fract_y
_atom_site_fract_z
_atom_site_fftype
_atom_site_charge
_atom_site_hybridization
C0_0 C 0.1901430260 0.6149092070 0.5968479300 C4 0.0439878000 3
C1_0 C 0.2528113896 0.7391576975 0.5632575024 C4 0.0628665600 3
C6_0 C 0.2505996498 0.5805017930 0.6842592311 C4 -0.2580560000 3
N0_0 N 0.0337271609 0.6328552612 0.6090907690 N -0.2407683000 3
H0_0 H 0.2095974238 0.5419279625 0.5505839001 H 0.0667802000 0
C2_0 C 0.2290214463 0.8389922374 0.6299639355 C4 0.2622267600 3
C14_0 C 0.1834936917 0.7661591139 0.4795163990 C3 0.5376272000 2
H1_0 H 0.3692007373 0.7265975974 0.5520661888 H -0.0120051000 0
C5_0 C 0.1434010691 0.6424985624 0.7457596339 C4 -0.2580560000 3
H8_0 H 0.3633566711 0.6095822144 0.6925596659 H 0.1094000000 0
H9_0 H 0.2503470200 0.4789566523 0.6906724611 H 0.1094000000 0
C4_0 C 0.0307632654 0.7057899698 0.6871243848 C4 0.0595711200 3
C16_0 C -0.0454832903 0.5156944642 0.6129956951 C4 -0.2105256000 3
C3_0 C 0.0752788082 0.8394597483 0.6645390825 C4 -0.0346975200 3
O0_0 O 0.2684223687 0.9602928644 0.5968011906 O2 -0.3610795000 3
H2_0 H 0.3041914312 0.8199743702 0.6815136724 H 0.0038063800 0
O2_0 O 0.1026098754 0.8520043793 0.4617901313 O1 -0.4693930000 2
O3_0 O 0.2235040060 0.6776339872 0.4235907095 O2 -0.2839140000 3
H6_0 H 0.0907194278 0.5734077647 0.7859765376 H 0.1094000000 0
H7_0 H 0.1953453561 0.7103112231 0.7873991830 H 0.1094000000 0
H5_0 H -0.0785311359 0.7054349063 0.7136600959 H 0.0667802000 0
H18_0 H -0.0410152313 0.4704561068 0.5517057525 H 0.0898959000 0
H19_0 H -0.0035220427 0.4486046071 0.6596562632 H 0.0898959000 0
H20_0 H -0.1593445343 0.5341442667 0.6275942261 H 0.0898959000 0
H3_0 H 0.0716597034 0.8995252391 0.7199782485 H 0.0258878000 0
H4_0 H 0.0003229192 0.8756376200 0.6173514996 H 0.0258878000 0
C7_0 C 0.3328199083 1.0416907132 0.6498393447 C3 0.5907898000 2
C15_0 C 0.1608353596 0.6883302330 0.3413577426 C4 -0.1113067000 3
C8_0 C 0.3654435452 1.1617588168 0.6079549576 C3 -0.0976091000 2
O1_0 O 0.3618441448 1.0181443455 0.7230970879 O1 -0.4739490000 2
H15_0 H 0.0490161073 0.6545414942 0.3419968214 H 0.0954059000 0
H16_0 H 0.2257614782 0.6281422194 0.3011589926 H 0.0954059000 0
H17_0 H 0.1631211696 0.7848711901 0.3193412105 H 0.0954059000 0
C9_0 C 0.2980264392 1.1955980528 0.5328623662 C3 -0.0729306000 2
C13_0 C 0.4652862619 1.2429512824 0.6451334279 C3 -0.0729306000 2
C10_0 C 0.3311561666 1.3089220901 0.4952938206 C3 -0.1087520000 2
H10_0 H 0.2196515569 1.1330755606 0.5047035195 H 0.1087520000 0
C12_0 C 0.4986726899 1.3558968359 0.6071900845 C3 -0.1087520000 2
H14_0 H 0.5164696831 1.2156031346 0.7035643562 H 0.1087520000 0
C11_0 C 0.4321676056 1.3886325275 0.5318394425 C3 -0.1087520000 2
H11_0 H 0.2772770928 1.3352428672 0.4373789141 H 0.1087520000 0
H13_0 H 0.5750711887 1.4193621215 0.6366265781 H 0.1087520000 0
H12_0 H 0.4598568645 1.4770160310 0.5027026711 H 0.1087520000 0
#END
#############################################
# Avant-garde Materials Simulation           
#############################################

data_
_symmetry_cell_setting monoclinic
_symmetry_space_group_name_H-M 'C 2'
_symmetry_Int_Tables_number 5
loop_
_symmetry_equiv_pos_site_id
_symmetry_equiv_pos_as_xyz
1 x,y,z
2 -x,y,-z
3 x+1/2,y+1/2,z
4 -x+1/2,y+1/2,-z
_cell_length_a 14.1211424204
_cell_length_b 9.7160074887
_cell_length_c 12.9935566662
_cell_angle_alpha 90.0000000000
_cell_angle_beta 117.4530924066
_cell_angle_gamma 90.0000000000
loop_
_atom_site_label
_atom_site_type_symbol
_atom_site_fract_x
_atom_site_fract_y
_atom_site_fract_z
_atom_site_fftype
_atom_site_charge
_atom_site_hybridization
C0_0 C -0.7767837876 0.3732429458 -0.6047392896 C4 0.0439878000 3
C1_0 C -0.8632003028 0.2603277681 -0.6636742035 C4 0.0628665600 3
C6_0 C -0.6616202737 0.3166066681 -0.5633801211 C4 -0.2580560000 3
N0_0 N -0.7926435817 0.4758506698 -0.6950946413 N -0.2407683000 3
H0_0 H -0.7867953467 0.4204160667 -0.5336839365 H 0.0667802000 0
C2_0 C -0.8419146659 0.1888296294 -0.7564303798 C4 0.2622267600 3
C14_0 C -0.9736915750 0.3243508291 -0.7116028919 C3 0.5376272000 2
H1_0 H -0.8563134509 0.1844587197 -0.5976203749 H -0.0120051000 0
C5_0 C -0.6396660923 0.3426408157 -0.6681682786 C4 -0.2580560000 3
H8_0 H -0.6545026792 0.2076193667 -0.5381566947 H 0.1094000000 0
H9_0 H -0.6060245297 0.3729802199 -0.4858116329 H 0.1094000000 0
C4_0 C -0.7466115501 0.4035643137 -0.7619997241 C4 0.0595711200 3
C16_0 C -0.7399927961 0.6069239279 -0.6475841224 C4 -0.2105256000 3
C3_0 C -0.8256222866 0.2913892251 -0.8355827648 C4 -0.0346975200 3
O0_0 O -0.9274597200 0.0954179455 -0.8272990570 O2 -0.3610795000 3
H2_0 H -0.7699893082 0.1255618282 -0.7102941648 H 0.0038063800 0
O2_0 O -1.0404633159 0.3330962808 -0.8132455655 O1 -0.4693930000 2
O3_0 O -0.9907655758 0.3716507642 -0.6229643605 O2 -0.2839140000 3
H6_0 H -0.5747109975 0.4171812404 -0.6463283964 H 0.1094000000 0
H7_0 H -0.6161519662 0.2497864103 -0.6987830711 H 0.1094000000 0
H5_0 H -0.7346892667 0.4762719359 -0.8196108934 H 0.0667802000 0
H18_0 H -0.7512440446 0.6754794643 -0.7194678482 H 0.0898959000 0
H19_0 H -0.7782856285 0.6568773211 -0.6006645618 H 0.0898959000 0
H20_0 H -0.6530746369 0.5993858715 -0.5884679631 H 0.0898959000 0
H3_0 H -0.7946859959 0.2378286676 -0.8882799124 H 0.0258878000 0
H4_0 H -0.9021736715 0.3390464041 -0.8943907899 H 0.0258878000 0
C7_0 C -0.9220378785 -0.0354630416 -0.7883255441 C3 0.5907898000 2
C15_0 C -1.0928293278 0.4376688872 -0.6575503209 C4 -0.1113067000 3
C8_0 C -1.0159126690 -0.1175560498 -0.8689518393 C3 -0.0976091000 2
O1_0 O -0.8484875305 -0.0790954091 -0.6979571777 O1 -0.4739490000 2
H15_0 H -1.1017961938 0.5254359253 -0.7145661541 H 0.0954059000 0
H16_0 H -1.0924753805 0.4710322293 -0.5770404321 H 0.0954059000 0
H17_0 H -1.1584898597 0.3650956304 -0.7028462523 H 0.0954059000 0
C9_0 C -1.0123436742 -0.2616253528 -0.8601623472 C3 -0.0729306000 2
C13_0 C -1.1075879339 -0.0524503960 -0.9536281077 C3 -0.0729306000 2
C10_0 C -1.0991793301 -0.3399946006 -0.9366602354 C3 -0.1087520000 2
H10_0 H -0.9410952527 -0.3123244774 -0.7948828294 H 0.1087520000 0
C12_0 C -1.1951272186 -0.1308662154 -1.0278242706 C3 -0.1087520000 2
H14_0 H -1.1087938016 0.0592965437 -0.9604972813 H 0.1087520000 0
C11_0 C -1.1906938590 -0.2744504176 -1.0198438119 C3 -0.1087520000 2
H11_0 H -1.0946957788 -0.4520100389 -0.9305256965 H 0.1087520000 0
H13_0 H -1.2676878945 -0.0814572229 -1.0918312709 H 0.1087520000 0
H12_0 H -1.2597461743 -0.3345359975 -1.0787458530 H 0.1087520000 0
#END
#############################################
# Avant-garde Materials Simulation           
#############################################

data_
_symmetry_cell_setting orthorhombic
_symmetry_space_group_name_H-M 'P 2_1 2_1 2_1'
_symmetry_Int_Tables_number 19
loop_
_symmetry_equiv_pos_site_id
_symmetry_equiv_pos_as_xyz
1 x,y,z
2 -x+1/2,-y,z+1/2
3 -x,y+1/2,-z+1/2
4 x+1/2,-y+1/2,-z
_cell_length_a 9.2183814385
_cell_length_b 10.1863452276
_cell_length_c 16.5592370818
_cell_angle_alpha 90.0000000000
_cell_angle_beta 90.0000000000
_cell_angle_gamma 90.0000000000
loop_
_atom_site_label
_atom_site_type_symbol
_atom_site_fract_x
_atom_site_fract_y
_atom_site_fract_z
_atom_site_fftype
_atom_site_charge
_atom_site_hybridization
C0_0 C 1.1550095221 0.9231843052 0.8609469507 C4 0.0439878000 3
C1_0 C 1.2135693212 0.7939228457 0.9030356338 C4 0.0628665600 3
C6_0 C 1.2324683424 0.9451741987 0.7793832360 C4 -0.2580560000 3
N0_0 N 1.0052357349 0.9144042107 0.8337370840 N -0.2407683000 3
H0_0 H 1.1691064128 1.0052425371 0.9030715409 H 0.0667802000 0
C2_0 C 1.1975352429 0.6811764162 0.8424701518 C4 0.2622267600 3
C14_0 C 1.1430297889 0.7710109250 0.9844249503 C3 0.5376272000 2
H1_0 H 1.3292007765 0.8116005868 0.9161221178 H -0.0120051000 0
C5_0 C 1.1375044962 0.8683682572 0.7176720402 C4 -0.2580560000 3
H8_0 H 1.3466798102 0.9143936619 0.7802346316 H 0.1094000000 0
H9_0 H 1.2313829444 1.0507397025 0.7663585831 H 0.1094000000 0
C4_0 C 1.0112276099 0.8147548449 0.7697408362 C4 0.0595711200 3
C16_0 C 0.8882810588 0.9097841480 0.8922938195 C4 -0.2105256000 3
C3_0 C 1.0475805089 0.6769863529 0.8036994092 C4 -0.0346975200 3
O0_0 O 1.2338754392 0.5560628402 0.8806420566 O2 -0.3610795000 3
H2_0 H 1.2789403501 0.6954889372 0.7948511414 H 0.0038063800 0
O2_0 O 1.0641152453 0.6799877165 1.0044468699 O1 -0.4693930000 2
O3_0 O 1.1801809946 0.8699789483 1.0356433834 O2 -0.2839140000 3
H6_0 H 1.0955421152 0.9333559438 0.6703541179 H 0.1094000000 0
H7_0 H 1.1968826148 0.7886439993 0.6876102232 H 0.1094000000 0
H5_0 H 0.9075590934 0.8112670713 0.7369303763 H 0.0667802000 0
H18_0 H 0.8798337309 0.8170766177 0.9265399532 H 0.0898959000 0
H19_0 H 0.9027850219 0.9899106979 0.9360111444 H 0.0898959000 0
H20_0 H 0.7848645763 0.9264208770 0.8608615528 H 0.0898959000 0
H3_0 H 1.0456762827 0.6034652124 0.7549525913 H 0.0258878000 0
H4_0 H 0.9666582618 0.6483389480 0.8492521634 H 0.0258878000 0
C7_0 C 1.3118534540 0.4693012453 0.8358497245 C3 0.5907898000 2
C15_0 C 1.1164106221 0.8637669774 1.1151717193 C4 -0.1113067000 3
C8_0 C 1.3435935310 0.3469723774 0.8815102256 C3 -0.0976091000 2
O1_0 O 1.3536565635 0.4905662662 0.7665089215 O1 -0.4739490000 2
H15_0 H 0.9996274234 0.8456814554 1.1106860950 H 0.0954059000 0
H16_0 H 1.1371408218 0.9593842054 1.1427002668 H 0.0954059000 0
H17_0 H 1.1665403763 0.7850941790 1.1508986514 H 0.0954059000 0
C9_0 C 1.2763110421 0.3193830980 0.9556817039 C3 -0.0729306000 2
C13_0 C 1.4438501258 0.2574504371 0.8491049731 C3 -0.0729306000 2
C10_0 C 1.3096702030 0.2038078614 0.9966872146 C3 -0.1087520000 2
H10_0 H 1.1973650796 0.3880788032 0.9802250482 H 0.1087520000 0
C12_0 C 1.4787376749 0.1430635591 0.8910557693 C3 -0.1087520000 2
H14_0 H 1.4935380371 0.2789712549 0.7908295510 H 0.1087520000 0
C11_0 C 1.4117496495 0.1161237557 0.9651126310 C3 -0.1087520000 2
H11_0 H 1.2546689279 0.1816450585 1.0533197313 H 0.1087520000 0
H13_0 H 1.5563589317 0.0741246018 0.8651721757 H 0.1087520000 0
H12_0 H 1.4379482380 0.0256211717 0.9971527259 H 0.1087520000 0
#END
#############################################
# Avant-garde Materials Simulation           
#############################################

data_
_symmetry_cell_setting orthorhombic
_symmetry_space_group_name_H-M 'P 2_1 2_1 2_1'
_symmetry_Int_Tables_number 19
loop_
_symmetry_equiv_pos_site_id
_symmetry_equiv_pos_as_xyz
1 x,y,z
2 -x+1/2,-y,z+1/2
3 -x,y+1/2,-z+1/2
4 x+1/2,-y+1/2,-z
_cell_length_a 8.3945444769
_cell_length_b 8.9344315746
_cell_length_c 21.1732573623
_cell_angle_alpha 90.0000000000
_cell_angle_beta 90.0000000000
_cell_angle_gamma 90.0000000000
loop_
_atom_site_label
_atom_site_type_symbol
_atom_site_fract_x
_atom_site_fract_y
_atom_site_fract_z
_atom_site_fftype
_atom_site_charge
_atom_site_hybridization
C0_0 C 0.7422280992 0.2992941058 0.1554530220 C4 0.0439878000 3
C1_0 C 0.8858169821 0.2852452373 0.2013873323 C4 0.0628665600 3
C6_0 C 0.5817101438 0.2607933555 0.1882471171 C4 -0.2580560000 3
N0_0 N 0.7311450313 0.4582301112 0.1378166911 N -0.2407683000 3
H0_0 H 0.7651817158 0.2296533875 0.1137762860 H 0.0667802000 0
C2_0 C 0.8501309687 0.3771367420 0.2607973664 C4 0.2622267600 3
C14_0 C 1.0351495449 0.3321493788 0.1658166206 C3 0.5376272000 2
H1_0 H 0.8997253909 0.1667692103 0.2145183185 H -0.0120051000 0
C5_0 C 0.5226474314 0.4132776348 0.2138056929 C4 -0.2580560000 3
H8_0 H 0.5964643142 0.1761177660 0.2253534500 H 0.1094000000 0
H9_0 H 0.4987167553 0.2135459926 0.1535318642 H 0.1094000000 0
C4_0 C 0.6575576637 0.5239977166 0.1948027168 C4 0.0595711200 3
C16_0 C 0.6412636606 0.4852640822 0.0801746584 C4 -0.2105256000 3
C3_0 C 0.7877163315 0.5338688055 0.2456475693 C4 -0.0346975200 3
O0_0 O 0.9932666972 0.3835881669 0.2996336975 O2 -0.3610795000 3
H2_0 H 0.7606799170 0.3158105646 0.2885202306 H 0.0038063800 0
O2_0 O 1.1171266085 0.4431649006 0.1743243290 O1 -0.4693930000 2
O3_0 O 1.0653312985 0.2267527262 0.1207726928 O2 -0.2839140000 3
H6_0 H 0.4082059451 0.4454492821 0.1926916963 H 0.1094000000 0
H7_0 H 0.5052651612 0.4115782552 0.2651622432 H 0.1094000000 0
H5_0 H 0.6129938714 0.6366577024 0.1840579885 H 0.0667802000 0
H18_0 H 0.7013463438 0.4303602150 0.0403495317 H 0.0898959000 0
H19_0 H 0.5161233825 0.4450845143 0.0812040361 H 0.0898959000 0
H20_0 H 0.6394561782 0.6060967765 0.0708193557 H 0.0898959000 0
H3_0 H 0.7406194397 0.5856415081 0.2888746782 H 0.0258878000 0
H4_0 H 0.8850426475 0.6033497705 0.2273981500 H 0.0258878000 0
C7_0 C 0.9733951328 0.3824076234 0.3632940894 C3 0.5907898000 2
C15_0 C 1.2000343337 0.2493622198 0.0796393793 C4 -0.1113067000 3
C8_0 C 1.1290031942 0.3910545300 0.3971121108 C3 -0.0976091000 2
O1_0 O 0.8430889370 0.3755298883 0.3895258493 O1 -0.4739490000 2
H15_0 H 1.2884035778 0.3223703921 0.1020834723 H 0.0954059000 0
H16_0 H 1.1595264820 0.3012648351 0.0354581888 H 0.0954059000 0
H17_0 H 1.2490279014 0.1377361870 0.0705221176 H 0.0954059000 0
C9_0 C 1.2745706221 0.4057760845 0.3650833066 C3 -0.0729306000 2
C13_0 C 1.1278277394 0.3856363129 0.4632960129 C3 -0.0729306000 2
C10_0 C 1.4166972841 0.4159086459 0.3991117371 C3 -0.1087520000 2
H10_0 H 1.2747437241 0.4095896701 0.3136607122 H 0.1087520000 0
C12_0 C 1.2696586924 0.3953514088 0.4973279515 C3 -0.1087520000 2
H14_0 H 1.0138797851 0.3727968955 0.4871605355 H 0.1087520000 0
C11_0 C 1.4143597381 0.4116299783 0.4651677496 C3 -0.1087520000 2
H11_0 H 1.5307817426 0.4254222042 0.3746779877 H 0.1087520000 0
H13_0 H 1.2683953510 0.3882506302 0.5487545641 H 0.1087520000 0
H12_0 H 1.5258009716 0.4185581432 0.4915517406 H 0.1087520000 0
#END
#############################################
# Avant-garde Materials Simulation           
#############################################

data_
_symmetry_cell_setting triclinic
_symmetry_space_group_name_H-M 'P 1'
_symmetry_Int_Tables_number 1
loop_
_symmetry_equiv_pos_site_id
_symmetry_equiv_pos_as_xyz
1 x,y,z
_cell_length_a 5.7559688445
_cell_length_b 7.2549923554
_cell_length_c 10.1965575580
_cell_angle_alpha 99.7981984803
_cell_angle_beta 73.9436532103
_cell_angle_gamma 101.2149890257
loop_
_atom_site_label
_atom_site_type_symbol
_atom_site_fract_x
_atom_site_fract_y
_atom_site_fract_z
_atom_site_fftype
_atom_site_charge
_atom_site_hybridization
C0_0 C 0.9410435925 0.9896049949 0.9215719066 C4 0.0439878000 3
C1_0 C 0.8925559391 0.7858437423 0.8469405502 C4 0.0628665600 3
C6_0 C 1.2059010236 1.0916467414 0.8709537627 C4 -0.2580560000 3
N0_0 N 0.7846643175 1.1009201708 0.8848390031 N -0.2407683000 3
H0_0 H 0.8877221643 0.9838381317 1.0327090410 H 0.0667802000 0
C2_0 C 0.9842904670 0.7964125914 0.6922498896 C4 0.2622267600 3
C14_0 C 0.6214260558 0.7108850250 0.8965991412 C3 0.5376272000 2
H1_0 H 0.9967968475 0.6942268681 0.8763763401 H -0.0120051000 0
C5_0 C 1.1952678379 1.1921406869 0.7506612468 C4 -0.2580560000 3
H8_0 H 1.3431707729 0.9965437290 0.8426640760 H 0.1094000000 0
H9_0 H 1.2523750918 1.1950395612 0.9553849004 H 0.1094000000 0
C4_0 C 0.9235015546 1.1358809479 0.7432504815 C4 0.0595711200 3
C16_0 C 0.7503212652 1.2753959465 0.9778815774 C4 -0.2105256000 3
C3_0 C 0.8870968452 0.9505137780 0.6473037198 C4 -0.0346975200 3
O0_0 O 0.9232320176 0.6113334860 0.6169488406 O2 -0.3610795000 3
H2_0 H 1.1851358866 0.8266245043 0.6681234573 H 0.0038063800 0
O2_0 O 0.4713863851 0.6602367658 0.8279933436 O1 -0.4693930000 2
O3_0 O 0.5629529097 0.7063055733 1.0352156578 O2 -0.2839140000 3
H6_0 H 1.2452025513 1.3462488854 0.7709321301 H 0.1094000000 0
H7_0 H 1.3207640724 1.1452566232 0.6534556830 H 0.1094000000 0
H5_0 H 0.8543921854 1.2474526020 0.7113084670 H 0.0667802000 0
H18_0 H 0.6589710380 1.2409207015 1.0825689360 H 0.0898959000 0
H19_0 H 0.9214367880 1.3745568267 0.9823787417 H 0.0898959000 0
H20_0 H 0.6320622406 1.3503050548 0.9451047064 H 0.0898959000 0
H3_0 H 0.9856541177 0.9715141873 0.5408111309 H 0.0258878000 0
H4_0 H 0.6919539438 0.9061666199 0.6512080445 H 0.0258878000 0
C7_0 C 1.0816806093 0.5686952746 0.4944395608 C3 0.5907898000 2
C15_0 C 0.3091616200 0.6409864262 1.0984126723 C4 -0.1113067000 3
C8_0 C 1.0010139874 0.3778180948 0.4259467927 C3 -0.0976091000 2
O1_0 O 1.2707354362 0.6733552668 0.4461336483 O1 -0.4739490000 2
H15_0 H 0.1893143812 0.7177252480 1.0682699921 H 0.0954059000 0
H16_0 H 0.2917318798 0.6673507377 1.2093886576 H 0.0954059000 0
H17_0 H 0.2618392539 0.4889038705 1.0667088897 H 0.0954059000 0
C9_0 C 0.7554784719 0.2903260613 0.4565513302 C3 -0.0729306000 2
C13_0 C 1.1786187097 0.2842972160 0.3287248593 C3 -0.0729306000 2
C10_0 C 0.6897855987 0.1096915152 0.3916393029 C3 -0.1087520000 2
H10_0 H 0.6186700887 0.3647785283 0.5315149353 H 0.1087520000 0
C12_0 C 1.1125544491 0.1032557911 0.2650721419 C3 -0.1087520000 2
H14_0 H 1.3683614931 0.3543602712 0.3060822520 H 0.1087520000 0
C11_0 C 0.8682518847 0.0153053507 0.2969388250 C3 -0.1087520000 2
H11_0 H 0.5002008101 0.0393099308 0.4160793396 H 0.1087520000 0
H13_0 H 1.2525990922 0.0304928935 0.1912850442 H 0.1087520000 0
H12_0 H 0.8152156087 -0.1274564689 0.2490971605 H 0.1087520000 0
#END
#############################################
# Avant-garde Materials Simulation           
#############################################

data_
_symmetry_cell_setting orthorhombic
_symmetry_space_group_name_H-M 'P 2_1 2_1 2_1'
_symmetry_Int_Tables_number 19
loop_
_symmetry_equiv_pos_site_id
_symmetry_equiv_pos_as_xyz
1 x,y,z
2 -x+1/2,-y,z+1/2
3 -x,y+1/2,-z+1/2
4 x+1/2,-y+1/2,-z
_cell_length_a 9.6637495088
_cell_length_b 11.3605580788
_cell_length_c 14.1782116806
_cell_angle_alpha 90.0000000000
_cell_angle_beta 90.0000000000
_cell_angle_gamma 90.0000000000
loop_
_atom_site_label
_atom_site_type_symbol
_atom_site_fract_x
_atom_site_fract_y
_atom_site_fract_z
_atom_site_fftype
_atom_site_charge
_atom_site_hybridization
C0_0 C 1.2120263974 1.0020069983 0.7143064717 C4 0.0439878000 3
C1_0 C 1.1574050600 1.1064785749 0.6543022965 C4 0.0628665600 3
C6_0 C 1.3332174404 0.9377365065 0.6637207334 C4 -0.2580560000 3
N0_0 N 1.2729402457 1.0517460517 0.8013557468 N -0.2407683000 3
H0_0 H 1.1256100045 0.9429444670 0.7313150156 H 0.0667802000 0
C2_0 C 1.2782578125 1.1877588693 0.6279462573 C4 0.2622267600 3
C14_0 C 1.0394561074 1.1680557741 0.7057192052 C3 0.5376272000 2
H1_0 H 1.1112228299 1.0716199719 0.5891050086 H -0.0120051000 0
C5_0 C 1.4640333996 1.0031326726 0.6987264357 C4 -0.2580560000 3
H8_0 H 1.3225266549 0.9392196987 0.5866593533 H 0.1094000000 0
H9_0 H 1.3356409562 0.8446769682 0.6843284101 H 0.1094000000 0
C4_0 C 1.4053860345 1.0998810643 0.7654167352 C4 0.0595711200 3
C16_0 C 1.2929402841 0.9637659505 0.8753904396 C4 -0.2105256000 3
C3_0 C 1.3732896860 1.2138635469 0.7116036540 C4 -0.0346975200 3
O0_0 O 1.2190252284 1.2948640412 0.5895985753 O2 -0.3610795000 3
H2_0 H 1.3385340395 1.1457225541 0.5713030252 H 0.0038063800 0
O2_0 O 1.0403181811 1.2650133157 0.7430514061 O1 -0.4693930000 2
O3_0 O 0.9268368471 1.0965442535 0.7037463214 O2 -0.2839140000 3
H6_0 H 1.5327950087 0.9434077512 0.7373763884 H 0.1094000000 0
H7_0 H 1.5249952836 1.0405340950 0.6406446838 H 0.1094000000 0
H5_0 H 1.4748990068 1.1191805370 0.8248556829 H 0.0667802000 0
H18_0 H 1.1924174435 0.9260216338 0.8952125254 H 0.0898959000 0
H19_0 H 1.3629281593 0.8902951280 0.8564616689 H 0.0898959000 0
H20_0 H 1.3376102622 1.0065592718 0.9378759873 H 0.0898959000 0
H3_0 H 1.4694823409 1.2540562932 0.6856355924 H 0.0258878000 0
H4_0 H 1.3211463439 1.2762806292 0.7587936079 H 0.0258878000 0
C7_0 C 1.3016307855 1.3690427399 0.5405963273 C3 0.5907898000 2
C15_0 C 0.7995858576 1.1443447347 0.7402374125 C4 -0.1113067000 3
C8_0 C 1.2282247703 1.4818609459 0.5209885556 C3 -0.0976091000 2
O1_0 O 1.4211689099 1.3462817687 0.5174423392 O1 -0.4739490000 2
H15_0 H 0.8177524538 1.1929919162 0.8057848151 H 0.0954059000 0
H16_0 H 0.7323935326 1.0685625379 0.7528860171 H 0.0954059000 0
H17_0 H 0.7531881468 1.2028645466 0.6871755090 H 0.0954059000 0
C9_0 C 1.0981815659 1.5051089842 0.5613301169 C3 -0.0729306000 2
C13_0 C 1.2919436125 1.5672174883 0.4640893427 C3 -0.0729306000 2
C10_0 C 1.0333980435 1.6128682535 0.5454917031 C3 -0.1087520000 2
H10_0 H 1.0508799508 1.4392878819 0.6069508752 H 0.1087520000 0
C12_0 C 1.2263158288 1.6748074381 0.4480389570 C3 -0.1087520000 2
H14_0 H 1.3912835135 1.5475366027 0.4313508080 H 0.1087520000 0
C11_0 C 1.0974826698 1.6978420220 0.4891018566 C3 -0.1087520000 2
H11_0 H 0.9340357025 1.6307409852 0.5790051657 H 0.1087520000 0
H13_0 H 1.2748742073 1.7403349737 0.4025534898 H 0.1087520000 0
H12_0 H 1.0463624790 1.7822034456 0.4771351777 H 0.1087520000 0
#END
#############################################
# Avant-garde Materials Simulation           
#############################################

data_
_symmetry_cell_setting tetragonal
_symmetry_space_group_name_H-M 'P 4_1'
_symmetry_Int_Tables_number 76
loop_
_symmetry_equiv_pos_site_id
_symmetry_equiv_pos_as_xyz
1 x,y,z
2 -x,-y,z+1/2
3 -y,x,z+1/4
4 y,-x,z+3/4
_cell_length_a 10.3079119527
_cell_length_b 10.3079119527
_cell_length_c 15.1577666569
_cell_angle_alpha 90.0000000000
_cell_angle_beta 90.0000000000
_cell_angle_gamma 90.0000000000
loop_
_atom_site_label
_atom_site_type_symbol
_atom_site_fract_x
_atom_site_fract_y
_atom_site_fract_z
_atom_site_fftype
_atom_site_charge
_atom_site_hybridization
C0_0 C -0.5005339008 -0.1314539704 -0.5954132948 C4 0.0439878000 3
C1_0 C -0.5606940928 -0.0669004444 -0.6786279891 C4 0.0628665600 3
C6_0 C -0.4623275438 -0.0272512736 -0.5254804510 C4 -0.2580560000 3
N0_0 N -0.6014048126 -0.2111130179 -0.5531390491 N -0.2407683000 3
H0_0 H -0.4178533756 -0.1919842357 -0.6153621952 H 0.0667802000 0
C2_0 C -0.6723503579 0.0222162941 -0.6494233450 C4 0.2622267600 3
C14_0 C -0.6022297193 -0.1682201924 -0.7459756844 C3 0.5376272000 2
H1_0 H -0.4845453951 -0.0079108637 -0.7096599669 H -0.0120051000 0
C5_0 C -0.5853257851 -0.0147739372 -0.4672117892 C4 -0.2580560000 3
H8_0 H -0.4330596627 0.0647102315 -0.5560959957 H 0.1094000000 0
H9_0 H -0.3788633676 -0.0616125413 -0.4872252891 H 0.1094000000 0
C4_0 C -0.6829836420 -0.1105095116 -0.5111192280 C4 0.0595711200 3
C16_0 C -0.5491210506 -0.3035223834 -0.4891007599 C4 -0.2105256000 3
C3_0 C -0.7627990370 -0.0428068289 -0.5833893998 C4 -0.0346975200 3
O0_0 O -0.7485352490 0.0622296887 -0.7258147611 O2 -0.3610795000 3
H2_0 H -0.6304139275 0.1105779655 -0.6206481947 H 0.0038063800 0
O2_0 O -0.7103066368 -0.2153913608 -0.7552342178 O1 -0.4693930000 2
O3_0 O -0.4990065775 -0.2006606637 -0.7970141877 O2 -0.2839140000 3
H6_0 H -0.5644275254 -0.0433317989 -0.3989087469 H 0.1094000000 0
H7_0 H -0.6240553371 0.0843987311 -0.4647792009 H 0.1094000000 0
H5_0 H -0.7492485274 -0.1564760742 -0.4636987536 H 0.0667802000 0
H18_0 H -0.4819853711 -0.3701909084 -0.5225210483 H 0.0898959000 0
H19_0 H -0.4963161133 -0.2587540432 -0.4332894531 H 0.0898959000 0
H20_0 H -0.6294448919 -0.3611397065 -0.4620768559 H 0.0898959000 0
H3_0 H -0.8250983500 0.0315047541 -0.5533407973 H 0.0258878000 0
H4_0 H -0.8228626913 -0.1150903205 -0.6175012805 H 0.0258878000 0
C7_0 C -0.7041026702 0.1636290066 -0.7743637426 C3 0.5907898000 2
C15_0 C -0.5231658667 -0.2954761454 -0.8657960050 C4 -0.1113067000 3
C8_0 C -0.7771182457 0.1765462177 -0.8584387938 C3 -0.0976091000 2
O1_0 O -0.6139517841 0.2344799247 -0.7520695205 O1 -0.4739490000 2
H15_0 H -0.5696683679 -0.3822846641 -0.8382822063 H 0.0954059000 0
H16_0 H -0.4273057952 -0.3180130766 -0.8928190741 H 0.0954059000 0
H17_0 H -0.5872814438 -0.2541327754 -0.9162184332 H 0.0954059000 0
C9_0 C -0.7671981292 0.2920124820 -0.9069958572 C3 -0.0729306000 2
C13_0 C -0.8505030139 0.0729391239 -0.8919545909 C3 -0.0729306000 2
C10_0 C -0.8313678496 0.3039983150 -0.9875901001 C3 -0.1087520000 2
H10_0 H -0.7087336661 0.3716865295 -0.8813613588 H 0.1087520000 0
C12_0 C -0.9159616935 0.0860132440 -0.9717853645 C3 -0.1087520000 2
H14_0 H -0.8531785892 -0.0185539735 -0.8561876387 H 0.1087520000 0
C11_0 C -0.9070327948 0.2016150167 -1.0195328465 C3 -0.1087520000 2
H11_0 H -0.8212635004 0.3939550863 -1.0247948214 H 0.1087520000 0
H13_0 H -0.9719850645 0.0046135586 -0.9970184946 H 0.1087520000 0
H12_0 H -0.9586926633 0.2116429133 -1.0819420645 H 0.1087520000 0
#END
#############################################
# Avant-garde Materials Simulation           
#############################################

data_
_symmetry_cell_setting orthorhombic
_symmetry_space_group_name_H-M 'P 2_1 2_1 2_1'
_symmetry_Int_Tables_number 19
loop_
_symmetry_equiv_pos_site_id
_symmetry_equiv_pos_as_xyz
1 x,y,z
2 -x+1/2,-y,z+1/2
3 -x,y+1/2,-z+1/2
4 x+1/2,-y+1/2,-z
_cell_length_a 6.6666306577
_cell_length_b 14.1215494831
_cell_length_c 16.2995379809
_cell_angle_alpha 90.0000000000
_cell_angle_beta 90.0000000000
_cell_angle_gamma 90.0000000000
loop_
_atom_site_label
_atom_site_type_symbol
_atom_site_fract_x
_atom_site_fract_y
_atom_site_fract_z
_atom_site_fftype
_atom_site_charge
_atom_site_hybridization
C0_0 C 1.2114599118 1.1657975433 0.6561606726 C4 0.0439878000 3
C1_0 C 1.1421815828 1.2267383438 0.7305301064 C4 0.0628665600 3
C6_0 C 1.1750039977 1.0584322460 0.6711445229 C4 -0.2580560000 3
N0_0 N 1.0841582107 1.1914607151 0.5855766050 N -0.2407683000 3
H0_0 H 1.3685837227 1.1826019650 0.6428237373 H 0.0667802000 0
C2_0 C 0.9250498759 1.2006938097 0.7512522939 C4 0.2622267600 3
C14_0 C 1.1745036814 1.3304455477 0.7091218793 C3 0.5376272000 2
H1_0 H 1.2407966892 1.2096910812 0.7826598460 H -0.0120051000 0
C5_0 C 0.9630085317 1.0416413987 0.6353523725 C4 -0.2580560000 3
H8_0 H 1.1852698182 1.0389315965 0.7361721732 H 0.1094000000 0
H9_0 H 1.2880175097 1.0162575495 0.6384633517 H 0.1094000000 0
C4_0 C 0.8955826316 1.1417042115 0.6064242603 C4 0.0595711200 3
C16_0 C 1.1683286167 1.1608585689 0.5071345067 C4 -0.2105256000 3
C3_0 C 0.7915699329 1.1977609049 0.6751200005 C4 -0.0346975200 3
O0_0 O 0.8545577768 1.2674165490 0.8137457654 O2 -0.3610795000 3
H2_0 H 0.9251705406 1.1305742054 0.7807559250 H 0.0038063800 0
O2_0 O 1.0480215330 1.3898839050 0.6921320721 O1 -0.4693930000 2
O3_0 O 1.3750650075 1.3488890872 0.7100607136 O2 -0.2839140000 3
H6_0 H 0.9701813860 0.9926205022 0.5833203153 H 0.1094000000 0
H7_0 H 0.8596344463 1.0103929788 0.6801628937 H 0.1094000000 0
H5_0 H 0.7966909207 1.1390305190 0.5524505758 H 0.0667802000 0
H18_0 H 1.3140164315 1.1951824098 0.4967986262 H 0.0898959000 0
H19_0 H 1.1914710611 1.0835195877 0.5017357388 H 0.0898959000 0
H20_0 H 1.0667551541 1.1829565660 0.4575871555 H 0.0898959000 0
H3_0 H 0.6481719815 1.1646676793 0.6910350549 H 0.0258878000 0
H4_0 H 0.7634170373 1.2703585422 0.6542699654 H 0.0258878000 0
C7_0 C 0.6800498830 1.2467029092 0.8519060683 C3 0.5907898000 2
C15_0 C 1.4355533487 1.4427235045 0.6849242996 C4 -0.1113067000 3
C8_0 C 0.6322315276 1.3162302881 0.9178213870 C3 -0.0976091000 2
O1_0 O 0.5747042324 1.1777760944 0.8356492625 O1 -0.4739490000 2
H15_0 H 1.3747031950 1.4593146640 0.6240238904 H 0.0954059000 0
H16_0 H 1.5996644878 1.4406823530 0.6834986896 H 0.0954059000 0
H17_0 H 1.3837080255 1.4964551041 0.7286242772 H 0.0954059000 0
C9_0 C 0.7826581458 1.3478708892 0.9713328784 C3 -0.0729306000 2
C13_0 C 0.4328312181 1.3442298490 0.9307135148 C3 -0.0729306000 2
C10_0 C 0.7336204131 1.4057119762 1.0377389116 C3 -0.1087520000 2
H10_0 H 0.9365305779 1.3242214881 0.9621315822 H 0.1087520000 0
C12_0 C 0.3859783651 1.4045650785 0.9957099609 C3 -0.1087520000 2
H14_0 H 0.3157518339 1.3183006083 0.8898173514 H 0.1087520000 0
C11_0 C 0.5355366028 1.4351790743 1.0496751064 C3 -0.1087520000 2
H11_0 H 0.8505306691 1.4258795406 1.0809899371 H 0.1087520000 0
H13_0 H 0.2311088780 1.4266650978 1.0053898468 H 0.1087520000 0
H12_0 H 0.4980543960 1.4822487585 1.1005647551 H 0.1087520000 0
#END
#############################################
# Avant-garde Materials Simulation           
#############################################

data_
_symmetry_cell_setting monoclinic
_symmetry_space_group_name_H-M 'P 2_1'
_symmetry_Int_Tables_number 4
loop_
_symmetry_equiv_pos_site_id
_symmetry_equiv_pos_as_xyz
1 x,y,z
2 -x,y+1/2,-z
_cell_length_a 5.7788584388
_cell_length_b 14.3994911619
_cell_length_c 9.9848682381
_cell_angle_alpha 90.0000000000
_cell_angle_beta 75.9636959550
_cell_angle_gamma 90.0000000000
loop_
_atom_site_label
_atom_site_type_symbol
_atom_site_fract_x
_atom_site_fract_y
_atom_site_fract_z
_atom_site_fftype
_atom_site_charge
_atom_site_hybridization
C0_0 C -0.5101639653 0.7398278514 0.9747284965 C4 0.0439878000 3
C1_0 C -0.5498473905 0.8427965099 1.0216739034 C4 0.0628665600 3
C6_0 C -0.3227740504 0.6900891887 1.0373686687 C4 -0.2580560000 3
N0_0 N -0.7357522647 0.6898069920 1.0303315932 N -0.2407683000 3
H0_0 H -0.4640615097 0.7376963887 0.8615433045 H 0.0667802000 0
C2_0 C -0.6037517781 0.8454539559 1.1794520153 C4 0.2622267600 3
C14_0 C -0.7448343164 0.8831370903 0.9609081465 C3 0.5376272000 2
H1_0 H -0.3840202613 0.8814680812 0.9790334575 H -0.0120051000 0
C5_0 C -0.4724710072 0.6479718970 1.1738975693 C4 -0.2580560000 3
H8_0 H -0.1786923485 0.7359958990 1.0509606659 H 0.1094000000 0
H9_0 H -0.2375153306 0.6351740213 0.9662734192 H 0.1094000000 0
C4_0 C -0.7317333774 0.6792811138 1.1771405141 C4 0.0595711200 3
C16_0 C -0.7426401198 0.6008591181 0.9611114825 C4 -0.2105256000 3
C3_0 C -0.7907994604 0.7741255799 1.2476721697 C4 -0.0346975200 3
O0_0 O -0.6787464584 0.9391262578 1.2260709887 O2 -0.3610795000 3
H2_0 H -0.4355843459 0.8323715597 1.2092103026 H 0.0038063800 0
O2_0 O -0.9502971754 0.9012531156 1.0210542134 O1 -0.4693930000 2
O3_0 O -0.6579679025 0.8957123160 0.8224276461 O2 -0.2839140000 3
H6_0 H -0.4617558756 0.5718806673 1.1730481678 H 0.1094000000 0
H7_0 H -0.4143427491 0.6719428421 1.2648962204 H 0.1094000000 0
H5_0 H -0.8666642240 0.6282851699 1.2273834592 H 0.0667802000 0
H18_0 H -0.7393486417 0.6137622708 0.8522594582 H 0.0898959000 0
H19_0 H -0.5921423459 0.5538463459 0.9632771142 H 0.0898959000 0
H20_0 H -0.9080597134 0.5638313401 1.0079902732 H 0.0898959000 0
H3_0 H -0.7943133181 0.7686671786 1.3579003810 H 0.0258878000 0
H4_0 H -0.9674600995 0.7971172515 1.2383905073 H 0.0258878000 0
C7_0 C -0.6126494107 0.9716521934 1.3384062084 C3 0.5907898000 2
C15_0 C -0.8270199303 0.9287828940 0.7476226982 C4 -0.1113067000 3
C8_0 C -0.6960017162 1.0689022503 1.3700802379 C3 -0.0976091000 2
O1_0 O -0.4948577762 0.9274112183 1.4039163338 O1 -0.4739490000 2
H15_0 H -0.9896628590 0.8863737213 0.7721955663 H 0.0954059000 0
H16_0 H -0.7343777899 0.9236110751 0.6383903704 H 0.0954059000 0
H17_0 H -0.8749132044 1.0013467049 0.7748355775 H 0.0954059000 0
C9_0 C -0.8861099498 1.1056511084 1.3222337572 C3 -0.0729306000 2
C13_0 C -0.5749887435 1.1252202745 1.4455977278 C3 -0.0729306000 2
C10_0 C -0.9510989149 1.1985088175 1.3475543097 C3 -0.1087520000 2
H10_0 H -0.9802584408 1.0610699924 1.2648594304 H 0.1087520000 0
C12_0 C -0.6376430447 1.2184467603 1.4683900235 C3 -0.1087520000 2
H14_0 H -0.4289604017 1.0952694046 1.4829396688 H 0.1087520000 0
C11_0 C -0.8248779916 1.2552167968 1.4187632765 C3 -0.1087520000 2
H11_0 H -1.0988942881 1.2267113001 1.3100204742 H 0.1087520000 0
H13_0 H -0.5416701693 1.2638011841 1.5238447764 H 0.1087520000 0
H12_0 H -0.8708516056 1.3284156112 1.4363401123 H 0.1087520000 0
#END
#############################################
# Avant-garde Materials Simulation           
#############################################

data_
_symmetry_cell_setting orthorhombic
_symmetry_space_group_name_H-M 'P 2_1 2_1 2_1'
_symmetry_Int_Tables_number 19
loop_
_symmetry_equiv_pos_site_id
_symmetry_equiv_pos_as_xyz
1 x,y,z
2 -x+1/2,-y,z+1/2
3 -x,y+1/2,-z+1/2
4 x+1/2,-y+1/2,-z
_cell_length_a 8.3389161878
_cell_length_b 10.7827415718
_cell_length_c 17.3315248146
_cell_angle_alpha 90.0000000000
_cell_angle_beta 90.0000000000
_cell_angle_gamma 90.0000000000
loop_
_atom_site_label
_atom_site_type_symbol
_atom_site_fract_x
_atom_site_fract_y
_atom_site_fract_z
_atom_site_fftype
_atom_site_charge
_atom_site_hybridization
C0_0 C 0.3861132186 0.5563672265 0.6963462390 C4 0.0439878000 3
C1_0 C 0.2780422362 0.4642264169 0.6506432292 C4 0.0628665600 3
C6_0 C 0.5437358310 0.5878416740 0.6527789895 C4 -0.2580560000 3
N0_0 N 0.2987105174 0.6745282962 0.7030150332 N -0.2407683000 3
H0_0 H 0.4065508560 0.5167092678 0.7538127863 H 0.0667802000 0
C2_0 C 0.2352895368 0.5181640930 0.5711539478 C4 0.2622267600 3
C14_0 C 0.1374746846 0.4306466966 0.7025106082 C3 0.5376272000 2
H1_0 H 0.3461390257 0.3777703411 0.6422737997 H -0.0120051000 0
C5_0 C 0.4986719067 0.7025352128 0.6036384339 C4 -0.2580560000 3
H8_0 H 0.5880685133 0.5101058614 0.6180319976 H 0.1094000000 0
H9_0 H 0.6386909427 0.6102418926 0.6944233362 H 0.1094000000 0
C4_0 C 0.3200367913 0.7269362336 0.6249698491 C4 0.0595711200 3
C16_0 C 0.3586220054 0.7548324718 0.7646890873 C4 -0.2105256000 3
C3_0 C 0.2044929946 0.6581697571 0.5711683704 C4 -0.0346975200 3
O0_0 O 0.0918261128 0.4550170966 0.5436224797 O2 -0.3610795000 3
H2_0 H 0.3337523816 0.4965043328 0.5311015767 H 0.0038063800 0
O2_0 O 0.0006024534 0.4709462952 0.7007268025 O1 -0.4693930000 2
O3_0 O 0.1910728682 0.3480949912 0.7557932186 O2 -0.2839140000 3
H6_0 H 0.5728003878 0.7832686370 0.6183377305 H 0.1094000000 0
H7_0 H 0.5131812320 0.6857423540 0.5415039089 H 0.1094000000 0
H5_0 H 0.2902013224 0.8261460620 0.6252083767 H 0.0667802000 0
H18_0 H 0.3450792641 0.7061645868 0.8200293778 H 0.0898959000 0
H19_0 H 0.4860752025 0.7821221014 0.7582619818 H 0.0898959000 0
H20_0 H 0.2850933773 0.8394313613 0.7667543394 H 0.0898959000 0
H3_0 H 0.2154703168 0.6931469567 0.5118864517 H 0.0258878000 0
H4_0 H 0.0809761305 0.6736359339 0.5906873942 H 0.0258878000 0
C7_0 C 0.0596791946 0.4563115524 0.4671551602 C3 0.5907898000 2
C15_0 C 0.0780696462 0.3102761018 0.8144424571 C4 -0.1113067000 3
C8_0 C -0.1094259802 0.4184363065 0.4517857147 C3 -0.0976091000 2
O1_0 O 0.1563948207 0.4873671280 0.4172076744 O1 -0.4739490000 2
H15_0 H -0.0223133318 0.2586834903 0.7888575531 H 0.0954059000 0
H16_0 H 0.0336395971 0.3913820165 0.8461406848 H 0.0954059000 0
H17_0 H 0.1463523809 0.2496355858 0.8529756998 H 0.0954059000 0
C9_0 C -0.2136209683 0.3819244745 0.5113917201 C3 -0.0729306000 2
C13_0 C -0.1673294980 0.4258362438 0.3759113605 C3 -0.0729306000 2
C10_0 C -0.3726987502 0.3529475056 0.4943334049 C3 -0.1087520000 2
H10_0 H -0.1695044478 0.3783593255 0.5705512114 H 0.1087520000 0
C12_0 C -0.3271826596 0.3988943893 0.3593564990 C3 -0.1087520000 2
H14_0 H -0.0857393405 0.4555761875 0.3305279688 H 0.1087520000 0
C11_0 C -0.4303024405 0.3622950097 0.4187506404 C3 -0.1087520000 2
H11_0 H -0.4530062428 0.3229059961 0.5403931797 H 0.1087520000 0
H13_0 H -0.3720783462 0.4086348293 0.3006023993 H 0.1087520000 0
H12_0 H -0.5558690240 0.3422776205 0.4062368865 H 0.1087520000 0
#END
#############################################
# Avant-garde Materials Simulation           
#############################################

data_
_symmetry_cell_setting orthorhombic
_symmetry_space_group_name_H-M 'P 2_1 2_1 2'
_symmetry_Int_Tables_number 18
loop_
_symmetry_equiv_pos_site_id
_symmetry_equiv_pos_as_xyz
1 x,y,z
2 -x,-y,z
3 -x+1/2,y+1/2,-z
4 x+1/2,-y+1/2,-z
_cell_length_a 9.7151189711
_cell_length_b 19.3681982509
_cell_length_c 8.2506447503
_cell_angle_alpha 90.0000000000
_cell_angle_beta 90.0000000000
_cell_angle_gamma 90.0000000000
loop_
_atom_site_label
_atom_site_type_symbol
_atom_site_fract_x
_atom_site_fract_y
_atom_site_fract_z
_atom_site_fftype
_atom_site_charge
_atom_site_hybridization
C0_0 C 0.9654384645 0.7367525301 0.8015891036 C4 0.0439878000 3
C1_0 C 0.9213380132 0.7753231767 0.9580780195 C4 0.0628665600 3
C6_0 C 0.9163040059 0.7719505051 0.6428606687 C4 -0.2580560000 3
N0_0 N 1.1174697036 0.7408141429 0.7972527787 N -0.2407683000 3
H0_0 H 0.9318931952 0.6829246879 0.8109130124 H 0.0667802000 0
C2_0 C 0.9573993650 0.8516988202 0.9342572447 C4 0.2622267600 3
C14_0 C 0.9946864917 0.7408212539 1.0997715474 C3 0.5376272000 2
H1_0 H 0.8095403108 0.7694263521 0.9778345257 H -0.0120051000 0
C5_0 C 1.0347734144 0.8224034197 0.5999541852 C4 -0.2580560000 3
H8_0 H 0.8156833527 0.7969670235 0.6569671712 H 0.1094000000 0
H9_0 H 0.9029926386 0.7327814702 0.5477695625 H 0.1094000000 0
C4_0 C 1.1387630621 0.8127548317 0.7412749025 C4 0.0595711200 3
C16_0 C 1.1776705479 0.6897231801 0.6883423182 C4 -0.2105256000 3
C3_0 C 1.1072476698 0.8616455279 0.8837539163 C4 -0.0346975200 3
O0_0 O 0.9237236728 0.8917128079 1.0782248228 O2 -0.3610795000 3
H2_0 H 0.8903444706 0.8715044147 0.8377823218 H 0.0038063800 0
O2_0 O 1.0690255169 0.7680310946 1.2007293115 O1 -0.4693930000 2
O3_0 O 0.9649574999 0.6719727292 1.1016187426 O2 -0.2839140000 3
H6_0 H 1.0812591957 0.8093951593 0.4827077494 H 0.1094000000 0
H7_0 H 1.0007550032 0.8762620728 0.5922743769 H 0.1094000000 0
H5_0 H 1.2461147959 0.8195183445 0.7029072606 H 0.0667802000 0
H18_0 H 1.2903068925 0.6937546527 0.6912536412 H 0.0898959000 0
H19_0 H 1.1501599736 0.6379133163 0.7310907142 H 0.0898959000 0
H20_0 H 1.1445126206 0.6945005797 0.5603099165 H 0.0898959000 0
H3_0 H 1.1244294696 0.9156409098 0.8480887604 H 0.0258878000 0
H4_0 H 1.1757314739 0.8499172527 0.9858663241 H 0.0258878000 0
C7_0 C 0.8379399667 0.9465686147 1.0588483782 C3 0.5907898000 2
C15_0 C 1.0358663178 0.6317856110 1.2228788965 C4 -0.1113067000 3
C8_0 C 0.7997210348 0.9782088861 1.2169878941 C3 -0.0976091000 2
O1_0 O 0.7940821698 0.9664764211 0.9269741036 O1 -0.4739490000 2
H15_0 H 1.0073640084 0.6487942559 1.3454205956 H 0.0954059000 0
H16_0 H 1.1476362754 0.6361148806 1.2079298695 H 0.0954059000 0
H17_0 H 1.0043566328 0.5782685963 1.2021487915 H 0.0954059000 0
C9_0 C 0.8587723932 0.9555746130 1.3628837858 C3 -0.0729306000 2
C13_0 C 0.6974685102 1.0294434113 1.2196080587 C3 -0.0729306000 2
C10_0 C 0.8145118905 0.9830125901 1.5100049424 C3 -0.1087520000 2
H10_0 H 0.9386220493 0.9162176138 1.3590773986 H 0.1087520000 0
C12_0 C 0.6532313029 1.0565380969 1.3672459467 C3 -0.1087520000 2
H14_0 H 0.6526488726 1.0467557570 1.1054402738 H 0.1087520000 0
C11_0 C 0.7112926256 1.0332069972 1.5122737040 C3 -0.1087520000 2
H11_0 H 0.8590631678 0.9656885271 1.6243474247 H 0.1087520000 0
H13_0 H 0.5719251868 1.0953084306 1.3697382507 H 0.1087520000 0
H12_0 H 0.6767601843 1.0539088925 1.6281290481 H 0.1087520000 0
#END
#############################################
# Avant-garde Materials Simulation           
#############################################

data_
_symmetry_cell_setting orthorhombic
_symmetry_space_group_name_H-M 'P 2_1 2_1 2_1'
_symmetry_Int_Tables_number 19
loop_
_symmetry_equiv_pos_site_id
_symmetry_equiv_pos_as_xyz
1 x,y,z
2 -x+1/2,-y,z+1/2
3 -x,y+1/2,-z+1/2
4 x+1/2,-y+1/2,-z
_cell_length_a 8.4011410314
_cell_length_b 9.0823410321
_cell_length_c 20.2634669854
_cell_angle_alpha 90.0000000000
_cell_angle_beta 90.0000000000
_cell_angle_gamma 90.0000000000
loop_
_atom_site_label
_atom_site_type_symbol
_atom_site_fract_x
_atom_site_fract_y
_atom_site_fract_z
_atom_site_fftype
_atom_site_charge
_atom_site_hybridization
C0_0 C 0.7331415564 0.2704511300 0.1485280189 C4 0.0439878000 3
C1_0 C 0.8818447828 0.2724237596 0.1962332700 C4 0.0628665600 3
C6_0 C 0.5831508536 0.2210249374 0.1866115491 C4 -0.2580560000 3
N0_0 N 0.6833240762 0.4163997865 0.1265713730 N -0.2407683000 3
H0_0 H 0.7609817996 0.1993451420 0.1062609713 H 0.0667802000 0
C2_0 C 0.8389806456 0.3669418304 0.2561759332 C4 0.2622267600 3
C14_0 C 1.0331116960 0.3175313455 0.1604538131 C3 0.5376272000 2
H1_0 H 0.9009221300 0.1579140910 0.2124097482 H -0.0120051000 0
C5_0 C 0.5115891356 0.3671577015 0.2134438214 C4 -0.2580560000 3
H8_0 H 0.6109419389 0.1411804611 0.2256224220 H 0.1094000000 0
H9_0 H 0.5013194349 0.1669942142 0.1521019143 H 0.1094000000 0
C4_0 C 0.6269973382 0.4864571017 0.1875713996 C4 0.0595711200 3
C16_0 C 0.7868328372 0.5002767936 0.0833294782 C4 -0.2105256000 3
C3_0 C 0.7650285712 0.5145485272 0.2369387923 C4 -0.0346975200 3
O0_0 O 0.9789961084 0.3844884479 0.2978159573 O2 -0.3610795000 3
H2_0 H 0.7527881970 0.3048460561 0.2859355226 H 0.0038063800 0
O2_0 O 1.1130562273 0.4284471227 0.1693705837 O1 -0.4693930000 2
O3_0 O 1.0689506752 0.2120524679 0.1152387394 O2 -0.2839140000 3
H6_0 H 0.3913331248 0.3864073963 0.1942662890 H 0.1094000000 0
H7_0 H 0.5040578850 0.3683853658 0.2675208437 H 0.1094000000 0
H5_0 H 0.5670661945 0.5909166993 0.1758891956 H 0.0667802000 0
H18_0 H 0.8265377091 0.4284483805 0.0429540860 H 0.0898959000 0
H19_0 H 0.7199808350 0.5922277542 0.0615533207 H 0.0898959000 0
H20_0 H 0.8936303186 0.5471611777 0.1071332386 H 0.0898959000 0
H3_0 H 0.7197683015 0.5699392977 0.2813627094 H 0.0258878000 0
H4_0 H 0.8555423398 0.5863791743 0.2146018169 H 0.0258878000 0
C7_0 C 0.9543554001 0.3841686628 0.3641224433 C3 0.5907898000 2
C15_0 C 1.2065640241 0.2328534840 0.0734384095 C4 -0.1113067000 3
C8_0 C 1.1071219680 0.3911525284 0.4011270106 C3 -0.0976091000 2
O1_0 O 0.8221862953 0.3769574161 0.3899017587 O1 -0.4739490000 2
H15_0 H 1.2918221986 0.3090488328 0.0959660782 H 0.0954059000 0
H16_0 H 1.1671051302 0.2769016606 0.0256965327 H 0.0954059000 0
H17_0 H 1.2583802156 0.1230988199 0.0670825115 H 0.0954059000 0
C9_0 C 1.2548599231 0.3802855667 0.3690958871 C3 -0.0729306000 2
C13_0 C 1.1013611811 0.4060130569 0.4700283816 C3 -0.0729306000 2
C10_0 C 1.3952390457 0.3824349766 0.4058775826 C3 -0.1087520000 2
H10_0 H 1.2580529011 0.3695278495 0.3155879009 H 0.1087520000 0
C12_0 C 1.2416041916 0.4075718396 0.5067266735 C3 -0.1087520000 2
H14_0 H 0.9857793591 0.4153830105 0.4940032932 H 0.1087520000 0
C11_0 C 1.3883835957 0.3955085003 0.4745570638 C3 -0.1087520000 2
H11_0 H 1.5110936938 0.3729034812 0.3818209633 H 0.1087520000 0
H13_0 H 1.2375135799 0.4168473555 0.5603459087 H 0.1087520000 0
H12_0 H 1.4981191599 0.3941830087 0.5030748230 H 0.1087520000 0
#END
#############################################
# Avant-garde Materials Simulation           
#############################################

data_
_symmetry_cell_setting orthorhombic
_symmetry_space_group_name_H-M 'P 2_1 2_1 2_1'
_symmetry_Int_Tables_number 19
loop_
_symmetry_equiv_pos_site_id
_symmetry_equiv_pos_as_xyz
1 x,y,z
2 -x+1/2,-y,z+1/2
3 -x,y+1/2,-z+1/2
4 x+1/2,-y+1/2,-z
_cell_length_a 9.8101122233
_cell_length_b 12.8047868587
_cell_length_c 12.4386092776
_cell_angle_alpha 90.0000000000
_cell_angle_beta 90.0000000000
_cell_angle_gamma 90.0000000000
loop_
_atom_site_label
_atom_site_type_symbol
_atom_site_fract_x
_atom_site_fract_y
_atom_site_fract_z
_atom_site_fftype
_atom_site_charge
_atom_site_hybridization
C0_0 C 0.3843821001 1.2705135757 0.5704881234 C4 0.0439878000 3
C1_0 C 0.4898015504 1.3542838239 0.5355583685 C4 0.0628665600 3
C6_0 C 0.4516551057 1.1638795021 0.5985663550 C4 -0.2580560000 3
N0_0 N 0.3228084934 1.3080833129 0.6714507025 N -0.2407683000 3
H0_0 H 0.3068798560 1.2638436504 0.5074144366 H 0.0667802000 0
C2_0 C 0.6015595920 1.3595125447 0.6212968989 C4 0.2622267600 3
C14_0 C 0.4139448727 1.4561331890 0.5157253593 C3 0.5376272000 2
H1_0 H 0.5346145565 1.3307441351 0.4582490102 H -0.0120051000 0
C5_0 C 0.4807195787 1.1720419467 0.7206448371 C4 -0.2580560000 3
H8_0 H 0.5434248896 1.1487955227 0.5503494407 H 0.1094000000 0
H9_0 H 0.3803158641 1.0999982449 0.5812930797 H 0.1094000000 0
C4_0 C 0.4315151055 1.2838400410 0.7499678805 C4 0.0595711200 3
C16_0 C 0.1923539838 1.2584312717 0.6948838083 C4 -0.2105256000 3
C3_0 C 0.5443118303 1.3660118502 0.7353954715 C4 -0.0346975200 3
O0_0 O 0.6913283315 1.4469809576 0.5968858284 O2 -0.3610795000 3
H2_0 H 0.6637805119 1.2882796305 0.6146766806 H 0.0038063800 0
O2_0 O 0.4244977476 1.5379481577 0.5653175938 O1 -0.4693930000 2
O3_0 O 0.3290816560 1.4430579889 0.4299920407 O2 -0.2839140000 3
H6_0 H 0.4231992717 1.1138610375 0.7666878688 H 0.1094000000 0
H7_0 H 0.5884351656 1.1596825700 0.7410047170 H 0.1094000000 0
H5_0 H 0.3911035988 1.2880247993 0.8321820284 H 0.0667802000 0
H18_0 H 0.1143100766 1.2890113388 0.6400123378 H 0.0898959000 0
H19_0 H 0.1931726678 1.1720096690 0.6893903223 H 0.0898959000 0
H20_0 H 0.1597508956 1.2788996811 0.7763811215 H 0.0898959000 0
H3_0 H 0.6269812708 1.3532272569 0.7934161241 H 0.0258878000 0
H4_0 H 0.5015435376 1.4441443356 0.7484947653 H 0.0258878000 0
C7_0 C 0.8186993676 1.4434352620 0.6398000656 C3 0.5907898000 2
C15_0 C 0.2455513207 1.5318121515 0.4013997657 C4 -0.1113067000 3
C8_0 C 0.8975589067 1.5398618477 0.6152550016 C3 -0.0976091000 2
O1_0 O 0.8617508019 1.3700640084 0.6935145712 O1 -0.4739490000 2
H15_0 H 0.3046351366 1.6041833060 0.4076399207 H 0.0954059000 0
H16_0 H 0.1570788709 1.5366252636 0.4552468888 H 0.0954059000 0
H17_0 H 0.2129984104 1.5187079643 0.3183095044 H 0.0954059000 0
C9_0 C 0.8514836818 1.6142611058 0.5406780208 C3 -0.0729306000 2
C13_0 C 1.0195014487 1.5571316717 0.6715446486 C3 -0.0729306000 2
C10_0 C 0.9262005076 1.7054213304 0.5234443224 C3 -0.1087520000 2
H10_0 H 0.7566395870 1.6001013606 0.4975657109 H 0.1087520000 0
C12_0 C 1.0925547077 1.6491950388 0.6557142223 C3 -0.1087520000 2
H14_0 H 1.0539227768 1.4984000030 0.7287925756 H 0.1087520000 0
C11_0 C 1.0457214856 1.7233642586 0.5819720497 C3 -0.1087520000 2
H11_0 H 0.8908509075 1.7642712565 0.4664630570 H 0.1087520000 0
H13_0 H 1.1847161921 1.6640662351 0.7020837457 H 0.1087520000 0
H12_0 H 1.1008412008 1.7965009754 0.5712357151 H 0.1087520000 0
#END
#############################################
# Avant-garde Materials Simulation           
#############################################

data_
_symmetry_cell_setting orthorhombic
_symmetry_space_group_name_H-M 'P 2_1 2_1 2_1'
_symmetry_Int_Tables_number 19
loop_
_symmetry_equiv_pos_site_id
_symmetry_equiv_pos_as_xyz
1 x,y,z
2 -x+1/2,-y,z+1/2
3 -x,y+1/2,-z+1/2
4 x+1/2,-y+1/2,-z
_cell_length_a 9.3467571788
_cell_length_b 10.8755941087
_cell_length_c 15.4393939316
_cell_angle_alpha 90.0000000000
_cell_angle_beta 90.0000000000
_cell_angle_gamma 90.0000000000
loop_
_atom_site_label
_atom_site_type_symbol
_atom_site_fract_x
_atom_site_fract_y
_atom_site_fract_z
_atom_site_fftype
_atom_site_charge
_atom_site_hybridization
C0_0 C 0.7736956086 0.6225036904 0.3743676057 C4 0.0439878000 3
C1_0 C 0.9069314758 0.5509560837 0.3364552883 C4 0.0628665600 3
C6_0 C 0.6993791748 0.5415154741 0.4434059039 C4 -0.2580560000 3
N0_0 N 0.8100861629 0.7294313413 0.4263854330 N -0.2407683000 3
H0_0 H 0.7024085282 0.6477381958 0.3205668373 H 0.0667802000 0
C2_0 C 1.0095668557 0.5185097700 0.4108779329 C4 0.2622267600 3
C14_0 C 0.9795864882 0.6210501216 0.2640585870 C3 0.5376272000 2
H1_0 H 0.8659100529 0.4655464221 0.3074021614 H -0.0120051000 0
C5_0 C 0.7763385286 0.5764421250 0.5292297063 C4 -0.2580560000 3
H8_0 H 0.7059198329 0.4430823698 0.4281379249 H 0.1094000000 0
H9_0 H 0.5855253326 0.5656989908 0.4461558830 H 0.1094000000 0
C4_0 C 0.8838426070 0.6771696729 0.5015043010 C4 0.0595711200 3
C16_0 C 0.8651327431 0.8417172129 0.3882349795 C4 -0.2105256000 3
C3_0 C 1.0308356581 0.6224294360 0.4759615193 C4 -0.0346975200 3
O0_0 O 1.1438350787 0.4807152695 0.3703239923 O2 -0.3610795000 3
H2_0 H 0.9673319432 0.4372081250 0.4447466334 H 0.0038063800 0
O2_0 O 1.0801150045 0.6926350389 0.2707899618 O1 -0.4693930000 2
O3_0 O 0.9165733959 0.5948415381 0.1870176100 O2 -0.2839140000 3
H6_0 H 0.7004047948 0.6128523412 0.5769316673 H 0.1094000000 0
H7_0 H 0.8295455087 0.4973157224 0.5596128974 H 0.1094000000 0
H5_0 H 0.8992286355 0.7480575274 0.5515640310 H 0.0667802000 0
H18_0 H 0.8025531963 0.8639093004 0.3300131601 H 0.0898959000 0
H19_0 H 0.8498244357 0.9173557082 0.4347549465 H 0.0898959000 0
H20_0 H 0.9788923657 0.8394515548 0.3693880467 H 0.0898959000 0
H3_0 H 1.0870325460 0.5877593788 0.5333956366 H 0.0258878000 0
H4_0 H 1.0983831308 0.6942456774 0.4472768534 H 0.0258878000 0
C7_0 C 1.2349296975 0.4082456852 0.4152630403 C3 0.5907898000 2
C15_0 C 0.9772808611 0.6579575240 0.1130599143 C4 -0.1113067000 3
C8_0 C 1.3633558749 0.3779890625 0.3624308834 C3 -0.0976091000 2
O1_0 O 1.2125434988 0.3709772317 0.4892142786 O1 -0.4739490000 2
H15_0 H 0.9915322587 0.7557363111 0.1278001493 H 0.0954059000 0
H16_0 H 0.9009596318 0.6456003866 0.0602181491 H 0.0954059000 0
H17_0 H 1.0815266715 0.6185156892 0.0959582568 H 0.0954059000 0
C9_0 C 1.4005590709 0.4483115626 0.2894768496 C3 -0.0729306000 2
C13_0 C 1.4487825079 0.2776457183 0.3866154403 C3 -0.0729306000 2
C10_0 C 1.5215307448 0.4176591408 0.2413135908 C3 -0.1087520000 2
H10_0 H 1.3351642086 0.5273628513 0.2718130349 H 0.1087520000 0
C12_0 C 1.5688707971 0.2466844711 0.3376794428 C3 -0.1087520000 2
H14_0 H 1.4201742447 0.2248823029 0.4441103187 H 0.1087520000 0
C11_0 C 1.6052464081 0.3163401461 0.2646937485 C3 -0.1087520000 2
H11_0 H 1.5513852579 0.4737917554 0.1856853963 H 0.1087520000 0
H13_0 H 1.6359231631 0.1699722495 0.3579822853 H 0.1087520000 0
H12_0 H 1.7003892502 0.2921630615 0.2275510493 H 0.1087520000 0
#END
#############################################
# Avant-garde Materials Simulation           
#############################################

data_
_symmetry_cell_setting monoclinic
_symmetry_space_group_name_H-M 'P 2_1'
_symmetry_Int_Tables_number 4
loop_
_symmetry_equiv_pos_site_id
_symmetry_equiv_pos_as_xyz
1 x,y,z
2 -x,y+1/2,-z
_cell_length_a 8.1572916455
_cell_length_b 7.3473437706
_cell_length_c 13.8744276575
_cell_angle_alpha 90.0000000000
_cell_angle_beta 99.9021548294
_cell_angle_gamma 90.0000000000
loop_
_atom_site_label
_atom_site_type_symbol
_atom_site_fract_x
_atom_site_fract_y
_atom_site_fract_z
_atom_site_fftype
_atom_site_charge
_atom_site_hybridization
C0_0 C -0.3847579299 0.0528755882 0.6102823454 C4 0.0439878000 3
C1_0 C -0.2470158988 -0.0957246349 0.6298037615 C4 0.0628665600 3
C6_0 C -0.5420979588 -0.0043260790 0.6525496070 C4 -0.2580560000 3
N0_0 N -0.3213025941 0.2177854525 0.6644324592 N -0.2407683000 3
H0_0 H -0.4108029968 0.0813872869 0.5315057833 H 0.0667802000 0
C2_0 C -0.2107984292 -0.1347192957 0.7399649458 C4 0.2622267600 3
C14_0 C -0.0973737744 -0.0365253123 0.5857393121 C3 0.5376272000 2
H1_0 H -0.2961703370 -0.2198390427 0.5906404549 H -0.0120051000 0
C5_0 C -0.5102747985 0.0760374821 0.7574533427 C4 -0.2580560000 3
H8_0 H -0.5603765591 -0.1527243622 0.6511948050 H 0.1094000000 0
H9_0 H -0.6550743923 0.0544172392 0.6094258748 H 0.1094000000 0
C4_0 C -0.3365551620 0.1683842351 0.7657868230 C4 0.0595711200 3
C16_0 C -0.4142310030 0.3813501926 0.6291496329 C4 -0.2105256000 3
C3_0 C -0.1931068810 0.0370528787 0.8027629560 C4 -0.0346975200 3
O0_0 O -0.0607994874 -0.2445974093 0.7634400403 O2 -0.3610795000 3
H2_0 H -0.3140048941 -0.2172591817 0.7575976067 H 0.0038063800 0
O2_0 O 0.0339843113 0.0241524821 0.6293252807 O1 -0.4693930000 2
O3_0 O -0.1341494809 -0.0604282886 0.4870786038 O2 -0.2839140000 3
H6_0 H -0.6060283319 0.1765522392 0.7661682017 H 0.1094000000 0
H7_0 H -0.5120574865 -0.0269007441 0.8147696456 H 0.1094000000 0
H5_0 H -0.3240336970 0.2908200186 0.8116662414 H 0.0667802000 0
H18_0 H -0.3907046714 0.4125176864 0.5553070574 H 0.0898959000 0
H19_0 H -0.5506714856 0.3724509906 0.6261251165 H 0.0898959000 0
H20_0 H -0.3677186994 0.4954054713 0.6773661201 H 0.0898959000 0
H3_0 H -0.1934752906 -0.0004747386 0.8794557809 H 0.0258878000 0
H4_0 H -0.0744064145 0.1036440670 0.7975825375 H 0.0258878000 0
C7_0 C -0.0585516024 -0.3766965008 0.8319062924 C3 0.5907898000 2
C15_0 C -0.0103680954 -0.0079626532 0.4289201341 C4 -0.1113067000 3
C8_0 C 0.1107544806 -0.4533223563 0.8625313906 C3 -0.0976091000 2
O1_0 O -0.1818163228 -0.4254530391 0.8652730015 O1 -0.4739490000 2
H15_0 H 0.0977829405 0.0520719310 0.4759995909 H 0.0954059000 0
H16_0 H -0.0683455115 0.0917624197 0.3748780710 H 0.0954059000 0
H17_0 H 0.0254117206 -0.1300594461 0.3919700824 H 0.0954059000 0
C9_0 C 0.2518878765 -0.3710393235 0.8357552552 C3 -0.0729306000 2
C13_0 C 0.1289100842 -0.6080524546 0.9226984230 C3 -0.0729306000 2
C10_0 C 0.4093731366 -0.4425524050 0.8701161017 C3 -0.1087520000 2
H10_0 H 0.2369957537 -0.2503241966 0.7893611574 H 0.1087520000 0
C12_0 C 0.2865577572 -0.6796157321 0.9563248970 C3 -0.1087520000 2
H14_0 H 0.0182937198 -0.6700613788 0.9430400486 H 0.1087520000 0
C11_0 C 0.4269637389 -0.5958429507 0.9308681015 C3 -0.1087520000 2
H11_0 H 0.5198316387 -0.3799210460 0.8499862435 H 0.1087520000 0
H13_0 H 0.2988899142 -0.7995685332 1.0030932542 H 0.1087520000 0
H12_0 H 0.5506110389 -0.6505959240 0.9581813123 H 0.1087520000 0
#END
#############################################
# Avant-garde Materials Simulation           
#############################################

data_
_symmetry_cell_setting monoclinic
_symmetry_space_group_name_H-M 'P 2_1'
_symmetry_Int_Tables_number 4
loop_
_symmetry_equiv_pos_site_id
_symmetry_equiv_pos_as_xyz
1 x,y,z
2 -x,y+1/2,-z
_cell_length_a 7.0409062114
_cell_length_b 9.8918617804
_cell_length_c 11.8350593656
_cell_angle_alpha 90.0000000000
_cell_angle_beta 107.3928250097
_cell_angle_gamma 90.0000000000
loop_
_atom_site_label
_atom_site_type_symbol
_atom_site_fract_x
_atom_site_fract_y
_atom_site_fract_z
_atom_site_fftype
_atom_site_charge
_atom_site_hybridization
C0_0 C -0.0439222055 0.0175992001 -0.8658911669 C4 0.0439878000 3
C1_0 C -0.1022960545 0.1446366077 -0.8082906879 C4 0.0628665600 3
C6_0 C 0.0957102874 -0.0754465510 -0.7699365444 C4 -0.2580560000 3
N0_0 N -0.2213938226 -0.0647643691 -0.9203986712 N -0.2407683000 3
H0_0 H 0.0236096679 0.0500951472 -0.9338934368 H 0.0667802000 0
C2_0 C -0.2115183658 0.1013108483 -0.7173465471 C4 0.2622267600 3
C14_0 C -0.2194522441 0.2477067528 -0.8977365629 C3 0.5376272000 2
H1_0 H 0.0343141197 0.1969310028 -0.7573773011 H -0.0120051000 0
C5_0 C -0.0509546935 -0.1725587650 -0.7353675733 C4 -0.2580560000 3
H8_0 H 0.1892824669 -0.0177829766 -0.6942559928 H 0.1094000000 0
H9_0 H 0.1968049243 -0.1313345874 -0.8080003120 H 0.1094000000 0
C4_0 C -0.2590248420 -0.1272060981 -0.8159332683 C4 0.0595711200 3
C16_0 C -0.1910254354 -0.1621214550 -1.0060815110 C4 -0.2105256000 3
C3_0 C -0.3529778380 -0.0173334414 -0.7580989252 C4 -0.0346975200 3
O0_0 O -0.3289136659 0.2118841161 -0.6921365243 O2 -0.3610795000 3
H2_0 H -0.0960320204 0.0758946271 -0.6346253005 H 0.0038063800 0
O2_0 O -0.3289446272 0.2264223897 -0.9976246078 O1 -0.4693930000 2
O3_0 O -0.1823598779 0.3735853187 -0.8497356621 O2 -0.2839140000 3
H6_0 H -0.0218351574 -0.2778641737 -0.7545473515 H 0.1094000000 0
H7_0 H -0.0399485299 -0.1677769084 -0.6409295821 H 0.1094000000 0
H5_0 H -0.3653022250 -0.2106761262 -0.8439173137 H 0.0667802000 0
H18_0 H -0.1663476670 -0.1070326440 -1.0810984274 H 0.0898959000 0
H19_0 H -0.0634291510 -0.2316177426 -0.9703111675 H 0.0898959000 0
H20_0 H -0.3261474804 -0.2235630495 -1.0396585267 H 0.0898959000 0
H3_0 H -0.3926275867 -0.0579807916 -0.6816242707 H 0.0258878000 0
H4_0 H -0.4903351156 0.0178488326 -0.8234107058 H 0.0258878000 0
C7_0 C -0.2279242424 0.3137632424 -0.6228967550 C3 0.5907898000 2
C15_0 C -0.2921876932 0.4838583078 -0.9201342446 C4 -0.1113067000 3
C8_0 C -0.3613180820 0.4270703708 -0.6143597021 C3 -0.0976091000 2
O1_0 O -0.0476767121 0.3112696158 -0.5734583397 O1 -0.4739490000 2
H15_0 H -0.2517315490 0.4935252978 -1.0023811504 H 0.0954059000 0
H16_0 H -0.2466246795 0.5739776474 -0.8653058305 H 0.0954059000 0
H17_0 H -0.4536787291 0.4693295116 -0.9427416980 H 0.0954059000 0
C9_0 C -0.5693697167 0.4135351588 -0.6497158446 C3 -0.0729306000 2
C13_0 C -0.2740006439 0.5509779657 -0.5692680071 C3 -0.0729306000 2
C10_0 C -0.6881840739 0.5223456729 -0.6382603619 C3 -0.1087520000 2
H10_0 H -0.6367138145 0.3172919896 -0.6847786732 H 0.1087520000 0
C12_0 C -0.3929713446 0.6600664039 -0.5592547758 C3 -0.1087520000 2
H14_0 H -0.1125925849 0.5611565594 -0.5434895802 H 0.1087520000 0
C11_0 C -0.5999773446 0.6455363213 -0.5932976633 C3 -0.1087520000 2
H11_0 H -0.8493739964 0.5097405687 -0.6638843221 H 0.1087520000 0
H13_0 H -0.3229236826 0.7556828091 -0.5242072323 H 0.1087520000 0
H12_0 H -0.6929443666 0.7308456989 -0.5851582969 H 0.1087520000 0
#END
#############################################
# Avant-garde Materials Simulation           
#############################################

data_
_symmetry_cell_setting monoclinic
_symmetry_space_group_name_H-M 'P 2_1'
_symmetry_Int_Tables_number 4
loop_
_symmetry_equiv_pos_site_id
_symmetry_equiv_pos_as_xyz
1 x,y,z
2 -x,y+1/2,-z
_cell_length_a 8.2679967789
_cell_length_b 10.8413494370
_cell_length_c 9.4487839400
_cell_angle_alpha 90.0000000000
_cell_angle_beta 113.7876903438
_cell_angle_gamma 90.0000000000
loop_
_atom_site_label
_atom_site_type_symbol
_atom_site_fract_x
_atom_site_fract_y
_atom_site_fract_z
_atom_site_fftype
_atom_site_charge
_atom_site_hybridization
C0_0 C -0.7263586781 0.1182443144 0.4514145316 C4 0.0439878000 3
C1_0 C -0.5375280325 0.1727911111 0.5331755103 C4 0.0628665600 3
C6_0 C -0.8041414347 0.0708381104 0.5660463154 C4 -0.2580560000 3
N0_0 N -0.8405780406 0.2221153367 0.3688492627 N -0.2407683000 3
H0_0 H -0.7242289394 0.0465797438 0.3706019526 H 0.0667802000 0
C2_0 C -0.5388340170 0.2646162444 0.6558163798 C4 0.2622267600 3
C14_0 C -0.4883772844 0.2305930576 0.4086060069 C3 0.5376272000 2
H1_0 H -0.4450473695 0.0967393987 0.5877930165 H -0.0120051000 0
C5_0 C -0.9000425041 0.1849016095 0.5943234534 C4 -0.2580560000 3
H8_0 H -0.7028293533 0.0314691228 0.6716239800 H 0.1094000000 0
H9_0 H -0.8971529255 -0.0041973588 0.5106499271 H 0.1094000000 0
C4_0 C -0.8627049997 0.2880325111 0.4964094636 C4 0.0595711200 3
C16_0 C -1.0070961109 0.1829965972 0.2470161377 C4 -0.2105256000 3
C3_0 C -0.6899731894 0.3576483351 0.5889185638 C4 -0.0346975200 3
O0_0 O -0.3646693277 0.3218674479 0.7269492808 O2 -0.3610795000 3
H2_0 H -0.5558911387 0.2123794221 0.7487700021 H 0.0038063800 0
O2_0 O -0.4541690286 0.3388696840 0.3978570586 O1 -0.4693930000 2
O3_0 O -0.4884335108 0.1419787066 0.3068751982 O2 -0.2839140000 3
H6_0 H -1.0430349815 0.1687525113 0.5530161652 H 0.1094000000 0
H7_0 H -0.8515878903 0.2099255067 0.7172256600 H 0.1094000000 0
H5_0 H -0.9720490692 0.3541028813 0.4486551596 H 0.0667802000 0
H18_0 H -0.9808300000 0.1400423286 0.1533889256 H 0.0898959000 0
H19_0 H -1.0837135608 0.1165852534 0.2847806838 H 0.0898959000 0
H20_0 H -1.0900625818 0.2643724459 0.1995028391 H 0.0898959000 0
H3_0 H -0.7017557686 0.4112682064 0.6827878895 H 0.0258878000 0
H4_0 H -0.6616297600 0.4213297883 0.5117180627 H 0.0258878000 0
C7_0 C -0.3203173103 0.3713680856 0.8693197561 C3 0.5907898000 2
C15_0 C -0.4715171007 0.1843913094 0.1682148197 C4 -0.1113067000 3
C8_0 C -0.1334910470 0.4140724665 0.9390018421 C3 -0.0976091000 2
O1_0 O -0.4216870394 0.3775760827 0.9351038743 O1 -0.4739490000 2
H15_0 H -0.4323841832 0.1034753119 0.1203218111 H 0.0954059000 0
H16_0 H -0.3739500684 0.2584370595 0.1939541057 H 0.0954059000 0
H17_0 H -0.6001696829 0.2187437378 0.0865896901 H 0.0954059000 0
C9_0 C -0.0095897941 0.3768374008 0.8807836106 C3 -0.0729306000 2
C13_0 C -0.0789385926 0.4878471519 1.0722944901 C3 -0.0729306000 2
C10_0 C 0.1674000167 0.4106127636 0.9572160825 C3 -0.1087520000 2
H10_0 H -0.0530803491 0.3206312634 0.7765485887 H 0.1087520000 0
C12_0 C 0.0976538144 0.5225265553 1.1472455796 C3 -0.1087520000 2
H14_0 H -0.1764592500 0.5157157317 1.1165889685 H 0.1087520000 0
C11_0 C 0.2213864174 0.4828388935 1.0908989770 C3 -0.1087520000 2
H11_0 H 0.2650239420 0.3811022962 0.9137222115 H 0.1087520000 0
H13_0 H 0.1390604085 0.5798556813 1.2506781127 H 0.1087520000 0
H12_0 H 0.3607636908 0.5062651777 1.1519666975 H 0.1087520000 0
#END
#############################################
# Avant-garde Materials Simulation           
#############################################

data_
_symmetry_cell_setting monoclinic
_symmetry_space_group_name_H-M 'P 2_1'
_symmetry_Int_Tables_number 4
loop_
_symmetry_equiv_pos_site_id
_symmetry_equiv_pos_as_xyz
1 x,y,z
2 -x,y+1/2,-z
_cell_length_a 9.7748149780
_cell_length_b 7.1419981553
_cell_length_c 12.2299821884
_cell_angle_alpha 90.0000000000
_cell_angle_beta 67.8537203237
_cell_angle_gamma 90.0000000000
loop_
_atom_site_label
_atom_site_type_symbol
_atom_site_fract_x
_atom_site_fract_y
_atom_site_fract_z
_atom_site_fftype
_atom_site_charge
_atom_site_hybridization
C0_0 C -0.2902203930 0.4191981444 0.0752186776 C4 0.0439878000 3
C1_0 C -0.2313072306 0.4609581231 0.1743504509 C4 0.0628665600 3
C6_0 C -0.1705054370 0.3355358606 -0.0378762330 C4 -0.2580560000 3
N0_0 N -0.4023364781 0.2704922317 0.1209928883 N -0.2407683000 3
H0_0 H -0.3398996540 0.5469573284 0.0570664373 H 0.0667802000 0
C2_0 C -0.1514058160 0.2856898668 0.1915253286 C4 0.2622267600 3
C14_0 C -0.3610812969 0.5227882888 0.2839687601 C3 0.5376272000 2
H1_0 H -0.1529603711 0.5788682836 0.1463224515 H -0.0120051000 0
C5_0 C -0.1851731315 0.1215401426 -0.0170577971 C4 -0.2580560000 3
H8_0 H -0.0595661204 0.3892860345 -0.0530002969 H 0.1094000000 0
H9_0 H -0.1940657041 0.3778471396 -0.1151901496 H 0.1094000000 0
C4_0 C -0.3086131520 0.1027758149 0.1079789626 C4 0.0595711200 3
C16_0 C -0.5012179468 0.2571697598 0.0568861136 C4 -0.2105256000 3
C3_0 C -0.2450044779 0.1092371677 0.2054154886 C4 -0.0346975200 3
O0_0 O -0.1075695954 0.3084592401 0.2917936839 O2 -0.3610795000 3
H2_0 H -0.0487417119 0.2711678870 0.1134322143 H 0.0038063800 0
O2_0 O -0.4119081997 0.4424429384 0.3788574061 O1 -0.4693930000 2
O3_0 O -0.4163213329 0.6863642389 0.2610145224 O2 -0.2839140000 3
H6_0 H -0.2165986934 0.0500909980 -0.0834788901 H 0.1094000000 0
H7_0 H -0.0820240047 0.0555781988 -0.0208590554 H 0.1094000000 0
H5_0 H -0.3746474302 -0.0250449085 0.1179844161 H 0.0667802000 0
H18_0 H -0.5669214558 0.3858195673 0.0707981759 H 0.0898959000 0
H19_0 H -0.4448588309 0.2354569105 -0.0397555599 H 0.0898959000 0
H20_0 H -0.5790961944 0.1415102039 0.0929635927 H 0.0898959000 0
H3_0 H -0.1759466985 -0.0148719078 0.1992449681 H 0.0258878000 0
H4_0 H -0.3352996273 0.1092192260 0.2925101975 H 0.0258878000 0
C7_0 C 0.0352826770 0.2680498698 0.2745851362 C3 0.5907898000 2
C15_0 C -0.5499510052 0.7533689808 0.3535993451 C4 -0.1113067000 3
C8_0 C 0.0630388726 0.2808631422 0.3856651721 C3 -0.0976091000 2
O1_0 O 0.1293991797 0.2239479446 0.1785188236 O1 -0.4739490000 2
H15_0 H -0.6352482952 0.6443028059 0.3761469454 H 0.0954059000 0
H16_0 H -0.5835594858 0.8766540867 0.3165864473 H 0.0954059000 0
H17_0 H -0.5296954929 0.7926407492 0.4328382392 H 0.0954059000 0
C9_0 C -0.0534834244 0.2986406610 0.4955945406 C3 -0.0729306000 2
C13_0 C 0.2089807673 0.2668878816 0.3798086717 C3 -0.0729306000 2
C10_0 C -0.0245855711 0.2977389998 0.5987548360 C3 -0.1087520000 2
H10_0 H -0.1656200425 0.3122556235 0.4985623911 H 0.1087520000 0
C12_0 C 0.2375219421 0.2678948302 0.4831797221 C3 -0.1087520000 2
H14_0 H 0.2996469789 0.2552742582 0.2941768073 H 0.1087520000 0
C11_0 C 0.1205427232 0.2815091179 0.5926806427 C3 -0.1087520000 2
H11_0 H -0.1154928271 0.3101836900 0.6842418790 H 0.1087520000 0
H13_0 H 0.3510830678 0.2579281500 0.4778013821 H 0.1087520000 0
H12_0 H 0.1428239593 0.2798126140 0.6735547099 H 0.1087520000 0
#END
#############################################
# Avant-garde Materials Simulation           
#############################################

data_
_symmetry_cell_setting orthorhombic
_symmetry_space_group_name_H-M 'P 2_1 2_1 2_1'
_symmetry_Int_Tables_number 19
loop_
_symmetry_equiv_pos_site_id
_symmetry_equiv_pos_as_xyz
1 x,y,z
2 -x+1/2,-y,z+1/2
3 -x,y+1/2,-z+1/2
4 x+1/2,-y+1/2,-z
_cell_length_a 6.9114162417
_cell_length_b 10.2163521384
_cell_length_c 22.1036409642
_cell_angle_alpha 90.0000000000
_cell_angle_beta 90.0000000000
_cell_angle_gamma 90.0000000000
loop_
_atom_site_label
_atom_site_type_symbol
_atom_site_fract_x
_atom_site_fract_y
_atom_site_fract_z
_atom_site_fftype
_atom_site_charge
_atom_site_hybridization
C0_0 C 0.6056037110 0.7529763648 0.4285176294 C4 0.0439878000 3
C1_0 C 0.5376102436 0.6128043291 0.4130214580 C4 0.0628665600 3
C6_0 C 0.6820301219 0.8236383491 0.3708753176 C4 -0.2580560000 3
N0_0 N 0.4370392017 0.8305958003 0.4484200059 N -0.2407683000 3
H0_0 H 0.7144331490 0.7482935555 0.4646781944 H 0.0667802000 0
C2_0 C 0.3747929724 0.6202425268 0.3644732894 C4 0.2622267600 3
C14_0 C 0.4928958020 0.5346507278 0.4697960295 C3 0.5376272000 2
H1_0 H 0.6580505091 0.5598057249 0.3914658932 H -0.0120051000 0
C5_0 C 0.5021003770 0.8960235946 0.3458407121 C4 -0.2580560000 3
H8_0 H 0.7451997251 0.7550177989 0.3380551593 H 0.1094000000 0
H9_0 H 0.7970138582 0.8920166799 0.3837918139 H 0.1094000000 0
C4_0 C 0.3381577598 0.8583880152 0.3907264633 C4 0.0595711200 3
C16_0 C 0.4896068500 0.9489429561 0.4811320448 C4 -0.2105256000 3
C3_0 C 0.2321831734 0.7324615152 0.3729188950 C4 -0.0346975200 3
O0_0 O 0.2591720787 0.5012071037 0.3600326596 O2 -0.3610795000 3
H2_0 H 0.4495425134 0.6313264335 0.3208596172 H 0.0038063800 0
O2_0 O 0.4644317587 0.5777453184 0.5204724995 O1 -0.4693930000 2
O3_0 O 0.5026389751 0.4032131953 0.4584555563 O2 -0.2839140000 3
H6_0 H 0.5239110537 1.0025372412 0.3464379933 H 0.1094000000 0
H7_0 H 0.4673869030 0.8697969986 0.2989338813 H 0.1094000000 0
H5_0 H 0.2309990506 0.9365351853 0.3969569212 H 0.0667802000 0
H18_0 H 0.5853685403 1.0164094325 0.4555524639 H 0.0898959000 0
H19_0 H 0.3569721195 1.0024033602 0.4929400947 H 0.0898959000 0
H20_0 H 0.5645869302 0.9233064582 0.5232238832 H 0.0898959000 0
H3_0 H 0.1509597281 0.7457187282 0.3305291305 H 0.0258878000 0
H4_0 H 0.1277599627 0.7096901133 0.4088630409 H 0.0258878000 0
C7_0 C 0.3365691059 0.4008251726 0.3280548301 C3 0.5907898000 2
C15_0 C 0.4758738886 0.3210562394 0.5110940660 C4 -0.1113067000 3
C8_0 C 0.1957379647 0.2928751335 0.3177885452 C3 -0.0976091000 2
O1_0 O 0.5026314255 0.4017780880 0.3081541011 O1 -0.4739490000 2
H15_0 H 0.3357339976 0.3403683672 0.5326051846 H 0.0954059000 0
H16_0 H 0.5906132157 0.3386734631 0.5444803114 H 0.0954059000 0
H17_0 H 0.4826135917 0.2204408770 0.4943628864 H 0.0954059000 0
C9_0 C 0.2594820236 0.1816044208 0.2862518292 C3 -0.0729306000 2
C13_0 C 0.0012711942 0.3014607421 0.3359469674 C3 -0.0729306000 2
C10_0 C 0.1314958656 0.0802886454 0.2728665816 C3 -0.1087520000 2
H10_0 H 0.4104079153 0.1764219563 0.2721567986 H 0.1087520000 0
C12_0 C -0.1266985870 0.1999122516 0.3225275213 C3 -0.1087520000 2
H14_0 H -0.0495738671 0.3881307521 0.3598631585 H 0.1087520000 0
C11_0 C -0.0618778078 0.0895155766 0.2910625958 C3 -0.1087520000 2
H11_0 H 0.1830970310 -0.0052153284 0.2481225594 H 0.1087520000 0
H13_0 H -0.2779086069 0.2089816899 0.3358991532 H 0.1087520000 0
H12_0 H -0.1623676108 0.0103137033 0.2807280157 H 0.1087520000 0
#END
#############################################
# Avant-garde Materials Simulation           
#############################################

data_
_symmetry_cell_setting orthorhombic
_symmetry_space_group_name_H-M 'P 2_1 2_1 2_1'
_symmetry_Int_Tables_number 19
loop_
_symmetry_equiv_pos_site_id
_symmetry_equiv_pos_as_xyz
1 x,y,z
2 -x+1/2,-y,z+1/2
3 -x,y+1/2,-z+1/2
4 x+1/2,-y+1/2,-z
_cell_length_a 8.2919430021
_cell_length_b 8.5582551678
_cell_length_c 22.2365105501
_cell_angle_alpha 90.0000000000
_cell_angle_beta 90.0000000000
_cell_angle_gamma 90.0000000000
loop_
_atom_site_label
_atom_site_type_symbol
_atom_site_fract_x
_atom_site_fract_y
_atom_site_fract_z
_atom_site_fftype
_atom_site_charge
_atom_site_hybridization
C0_0 C 1.1966763607 0.6179850750 0.6646537957 C4 0.0439878000 3
C1_0 C 1.1568255291 0.7689569654 0.6281797925 C4 0.0628665600 3
C6_0 C 1.2360296410 0.4777309062 0.6228951796 C4 -0.2580560000 3
N0_0 N 1.3459763755 0.6489039693 0.6987308274 N -0.2407683000 3
H0_0 H 1.0969468577 0.5937654112 0.6956808576 H 0.0667802000 0
C2_0 C 1.2946837605 0.7941816826 0.5834201173 C4 0.2622267600 3
C14_0 C 1.1183549369 0.8949652383 0.6738045676 C3 0.5376272000 2
H1_0 H 1.0442382968 0.7490096038 0.6030007988 H -0.0120051000 0
C5_0 C 1.4211559216 0.4870152114 0.6146592883 C4 -0.2580560000 3
H8_0 H 1.1686910455 0.4833328673 0.5804473530 H 0.1094000000 0
H9_0 H 1.1997698612 0.3685476004 0.6448090499 H 0.1094000000 0
C4_0 C 1.4697109952 0.6356941292 0.6509209789 C4 0.0595711200 3
C16_0 C 1.3732030906 0.5389544653 0.7481768010 C4 -0.2105256000 3
C3_0 C 1.4618398450 0.7836466519 0.6118854601 C4 -0.0346975200 3
O0_0 O 1.2757326658 0.9406558193 0.5505382790 O2 -0.3610795000 3
H2_0 H 1.2839840658 0.7014312694 0.5495651906 H 0.0038063800 0
O2_0 O 0.9986974638 0.8879704687 0.7063450507 O1 -0.4693930000 2
O3_0 O 1.2259287551 1.0126123837 0.6769485714 O2 -0.2839140000 3
H6_0 H 1.4810317522 0.3828110893 0.6328216086 H 0.1094000000 0
H7_0 H 1.4579304054 0.4952693581 0.5673296231 H 0.1094000000 0
H5_0 H 1.5899720281 0.6258292437 0.6711569552 H 0.0667802000 0
H18_0 H 1.2592468505 0.5168567773 0.7716919857 H 0.0898959000 0
H19_0 H 1.4224841310 0.4245563648 0.7338458809 H 0.0898959000 0
H20_0 H 1.4591997009 0.5889726581 0.7804399735 H 0.0898959000 0
H3_0 H 1.5541853143 0.7785243225 0.5764329622 H 0.0258878000 0
H4_0 H 1.4844783827 0.8869055898 0.6398806491 H 0.0258878000 0
C7_0 C 1.3090818931 0.9336213013 0.4907953741 C3 0.5907898000 2
C15_0 C 1.1938188644 1.1255674042 0.7238292237 C4 -0.1113067000 3
C8_0 C 1.3006940442 1.0885091495 0.4606826082 C3 -0.0976091000 2
O1_0 O 1.3431360248 0.8117036294 0.4642051191 O1 -0.4739490000 2
H15_0 H 1.0800292536 1.1868607210 0.7158433887 H 0.0954059000 0
H16_0 H 1.2945122704 1.2078142492 0.7226655511 H 0.0954059000 0
H17_0 H 1.1879659560 1.0672399762 0.7677061234 H 0.0954059000 0
C9_0 C 1.2701084365 1.2276167069 0.4921079225 C3 -0.0729306000 2
C13_0 C 1.3257564300 1.0931675563 0.3982537758 C3 -0.0729306000 2
C10_0 C 1.2665080223 1.3693011398 0.4611073191 C3 -0.1087520000 2
H10_0 H 1.2501577264 1.2235356606 0.5404866406 H 0.1087520000 0
C12_0 C 1.3203665686 1.2346496773 0.3674396271 C3 -0.1087520000 2
H14_0 H 1.3485832175 0.9836940581 0.3746919227 H 0.1087520000 0
C11_0 C 1.2918520711 1.3733697759 0.3989966152 C3 -0.1087520000 2
H11_0 H 1.2445753780 1.4784101819 0.4850781594 H 0.1087520000 0
H13_0 H 1.3372849779 1.2365446879 0.3187830940 H 0.1087520000 0
H12_0 H 1.2898602483 1.4849540303 0.3753447856 H 0.1087520000 0
#END
#############################################
# Avant-garde Materials Simulation           
#############################################

data_
_symmetry_cell_setting orthorhombic
_symmetry_space_group_name_H-M 'P 2_1 2_1 2_1'
_symmetry_Int_Tables_number 19
loop_
_symmetry_equiv_pos_site_id
_symmetry_equiv_pos_as_xyz
1 x,y,z
2 -x+1/2,-y,z+1/2
3 -x,y+1/2,-z+1/2
4 x+1/2,-y+1/2,-z
_cell_length_a 7.0885656136
_cell_length_b 8.6925649294
_cell_length_c 25.8801263831
_cell_angle_alpha 90.0000000000
_cell_angle_beta 90.0000000000
_cell_angle_gamma 90.0000000000
loop_
_atom_site_label
_atom_site_type_symbol
_atom_site_fract_x
_atom_site_fract_y
_atom_site_fract_z
_atom_site_fftype
_atom_site_charge
_atom_site_hybridization
C0_0 C 0.3335566979 0.7567923143 0.6526903767 C4 0.0439878000 3
C1_0 C 0.1770195842 0.8593471117 0.6288296274 C4 0.0628665600 3
C6_0 C 0.4216123508 0.8296127072 0.7020450606 C4 -0.2580560000 3
N0_0 N 0.2378140392 0.6155099407 0.6701529164 N -0.2407683000 3
H0_0 H 0.4391240327 0.7294412720 0.6230570505 H 0.0667802000 0
C2_0 C 0.0395252601 0.9058545653 0.6719725481 C4 0.2622267600 3
C14_0 C 0.0813645682 0.7696623353 0.5857540976 C3 0.5376272000 2
H1_0 H 0.2406997628 0.9638180961 0.6122569690 H -0.0120051000 0
C5_0 C 0.2970900587 0.7665602850 0.7465452918 C4 -0.2580560000 3
H8_0 H 0.4242919051 0.9559419777 0.7002289137 H 0.1094000000 0
H9_0 H 0.5686112034 0.7923768643 0.7059882650 H 0.1094000000 0
C4_0 C 0.1448535356 0.6692241298 0.7180473236 C4 0.0595711200 3
C16_0 C 0.3680886739 0.4876410243 0.6786180097 C4 -0.2105256000 3
C3_0 C -0.0277630657 0.7672557068 0.7029728129 C4 -0.0346975200 3
O0_0 O -0.1204189324 0.9900373933 0.6506833730 O2 -0.3610795000 3
H2_0 H 0.1149792771 0.9863635962 0.6973355268 H 0.0038063800 0
O2_0 O -0.0835845985 0.7289659126 0.5842419169 O1 -0.4693930000 2
O3_0 O 0.2057571435 0.7387051044 0.5472106704 O2 -0.2839140000 3
H6_0 H 0.3798502224 0.6938019820 0.7728101475 H 0.1094000000 0
H7_0 H 0.2336729881 0.8574878142 0.7703805879 H 0.1094000000 0
H5_0 H 0.0981144846 0.5697262184 0.7407393768 H 0.0667802000 0
H18_0 H 0.2882891517 0.3867564626 0.6915952628 H 0.0898959000 0
H19_0 H 0.4352978928 0.4573464045 0.6418357125 H 0.0898959000 0
H20_0 H 0.4808815531 0.5123845234 0.7070365996 H 0.0898959000 0
H3_0 H -0.1014383063 0.8054703366 0.7380944426 H 0.0258878000 0
H4_0 H -0.1246146675 0.6974548838 0.6796117859 H 0.0258878000 0
C7_0 C -0.0865284694 1.1409002578 0.6395376647 C3 0.5907898000 2
C15_0 C 0.1341267502 0.6395586544 0.5066158185 C4 -0.1113067000 3
C8_0 C -0.2371589960 1.2101710455 0.6069486902 C3 -0.0976091000 2
O1_0 O 0.0560480587 1.2095167406 0.6534055852 O1 -0.4739490000 2
H15_0 H 0.2471601515 0.6324612898 0.4780158744 H 0.0954059000 0
H16_0 H 0.0071126097 0.6886981839 0.4889260778 H 0.0954059000 0
H17_0 H 0.1003041352 0.5260539845 0.5226561630 H 0.0954059000 0
C9_0 C -0.3949681706 1.1256605257 0.5904312997 C3 -0.0729306000 2
C13_0 C -0.2126453052 1.3625309867 0.5902059100 C3 -0.0729306000 2
C10_0 C -0.5247769565 1.1923655665 0.5567028075 C3 -0.1087520000 2
H10_0 H -0.4122762625 1.0074596404 0.6035866516 H 0.1087520000 0
C12_0 C -0.3421670629 1.4282603463 0.5561520583 C3 -0.1087520000 2
H14_0 H -0.0910953657 1.4278677051 0.6038788271 H 0.1087520000 0
C11_0 C -0.4972971809 1.3427708352 0.5390243767 C3 -0.1087520000 2
H11_0 H -0.6469026775 1.1270788314 0.5434251759 H 0.1087520000 0
H13_0 H -0.3203653592 1.5463823974 0.5433383726 H 0.1087520000 0
H12_0 H -0.5977963245 1.3928620509 0.5119273502 H 0.1087520000 0
#END
#############################################
# Avant-garde Materials Simulation           
#############################################

data_
_symmetry_cell_setting monoclinic
_symmetry_space_group_name_H-M 'P 2_1'
_symmetry_Int_Tables_number 4
loop_
_symmetry_equiv_pos_site_id
_symmetry_equiv_pos_as_xyz
1 x,y,z
2 -x,y+1/2,-z
_cell_length_a 7.7977867644
_cell_length_b 13.0465283264
_cell_length_c 7.9214726347
_cell_angle_alpha 90.0000000000
_cell_angle_beta 70.0799177997
_cell_angle_gamma 90.0000000000
loop_
_atom_site_label
_atom_site_type_symbol
_atom_site_fract_x
_atom_site_fract_y
_atom_site_fract_z
_atom_site_fftype
_atom_site_charge
_atom_site_hybridization
C0_0 C -0.4179912727 0.7343901077 0.9883810373 C4 0.0439878000 3
C1_0 C -0.3086066354 0.7122552368 1.1153594628 C4 0.0628665600 3
C6_0 C -0.3161951086 0.6947000498 0.7951058965 C4 -0.2580560000 3
N0_0 N -0.5878235874 0.6737356158 1.0550630816 N -0.2407683000 3
H0_0 H -0.4494336753 0.8165347782 0.9936402762 H 0.0667802000 0
C2_0 C -0.2528054280 0.5989628175 1.0977972331 C4 0.2622267600 3
C14_0 C -0.4229693764 0.7416353239 1.3068851612 C3 0.5376272000 2
H1_0 H -0.1860383381 0.7612502900 1.0740735667 H -0.0120051000 0
C5_0 C -0.3896619882 0.5843651595 0.7965608195 C4 -0.2580560000 3
H8_0 H -0.1676351931 0.6974503216 0.7609244207 H 0.1094000000 0
H9_0 H -0.3489137164 0.7419573591 0.6957529021 H 0.1094000000 0
C4_0 C -0.5186581322 0.5694833038 0.9933606065 C4 0.0595711200 3
C16_0 C -0.7254071052 0.7092314845 0.9808047512 C4 -0.2105256000 3
C3_0 C -0.4163668059 0.5295049078 1.1158210404 C4 -0.0346975200 3
O0_0 O -0.1655190047 0.5799633949 1.2316901445 O2 -0.3610795000 3
H2_0 H -0.1474529095 0.5864022596 0.9657497492 H 0.0038063800 0
O2_0 O -0.4795747152 0.6844929115 1.4362593295 O1 -0.4693930000 2
O3_0 O -0.4528491580 0.8443911785 1.3186635942 O2 -0.2839140000 3
H6_0 H -0.4660087993 0.5791148039 0.7035705000 H 0.1094000000 0
H7_0 H -0.2812453513 0.5263241612 0.7556549628 H 0.1094000000 0
H5_0 H -0.6336243054 0.5180216818 1.0042511147 H 0.0667802000 0
H18_0 H -0.7703440979 0.7867875509 1.0302098147 H 0.0898959000 0
H19_0 H -0.6786739298 0.7114900338 0.8320709328 H 0.0898959000 0
H20_0 H -0.8448111139 0.6585233124 1.0274493181 H 0.0898959000 0
H3_0 H -0.3687448026 0.4508158941 1.0783461467 H 0.0258878000 0
H4_0 H -0.5099308550 0.5304901840 1.2552224073 H 0.0258878000 0
C7_0 C -0.0695938623 0.4925006553 1.2233643743 C3 0.5907898000 2
C15_0 C -0.5447414391 0.8816486691 1.4988583778 C4 -0.1113067000 3
C8_0 C 0.0053258507 0.4889190692 1.3731172311 C3 -0.0976091000 2
O1_0 O -0.0515915663 0.4244380047 1.1113941246 O1 -0.4739490000 2
H15_0 H -0.6720342533 0.8396694189 1.5624987569 H 0.0954059000 0
H16_0 H -0.5708726514 0.9629555814 1.4854584068 H 0.0954059000 0
H17_0 H -0.4559934928 0.8720871684 1.5794295974 H 0.0954059000 0
C9_0 C 0.0114996862 0.3941173183 1.4545928343 C3 -0.0729306000 2
C13_0 C 0.0644426899 0.5776420406 1.4368105580 C3 -0.0729306000 2
C10_0 C 0.0662221920 0.3891671943 1.6043573486 C3 -0.1087520000 2
H10_0 H -0.0304572539 0.3252294933 1.4013058882 H 0.1087520000 0
C12_0 C 0.1265681506 0.5715443208 1.5821248573 C3 -0.1087520000 2
H14_0 H 0.0649154095 0.6507013957 1.3703707947 H 0.1087520000 0
C11_0 C 0.1231238275 0.4780491113 1.6689714236 C3 -0.1087520000 2
H11_0 H 0.0658015310 0.3158286484 1.6705606083 H 0.1087520000 0
H13_0 H 0.1795179866 0.6398145295 1.6267209832 H 0.1087520000 0
H12_0 H 0.1668099237 0.4733015804 1.7854791465 H 0.1087520000 0
#END
